# Supplementary material for: Crystal structure of 1-(2,4-di­methyl­phen­yl)-2-(4-tri­methyl­silyl-1H-1,2,3-triazol-1-yl)ethanone
Source: Acta Crystallogr Sect E Struct Rep Online. 2014 Nov 12;70(Pt 12):o1253. doi: 10.1107/S1600536814024313 (PMC4257412; doi:10.1107/S1600536814024313)
Supplement: Supplementary file 1 [file e-70-o1253-sup1.cif]

##############################################################################
#                                                                            #
# This CIF contains the data in a paper accepted for publication in          #
# Acta Crystallographica Section E. It conforms to the requirements of       #
# Notes for Authors for Acta Crystallographica Section E, and has been       #
# peer reviewed under the auspices of the IUCr Commission on Journals.       #
#                                                                            #
# Full details of the Crystallographic Information File format               #
# are given in the paper "The Crystallographic Information File (CIF):       #
# a New Standard Archive File for Crystallography" by S. R. Hall, F. H.      #
# Allen and I. D. Brown [Acta Cryst. (1991), A47, 655-685].                  #
#                                                                            #
# The current version of the core CIF dictionary is obtainable from          #
# ftp://ftp.iucr.org/pub/cif_core.dic.                                       #
#                                                                            #
# Software is freely available for graphical display of the structure(s)     #
# in this CIF. For information consult the CIF software page                 #
# http://www.iucr.org/resources/cif/software.                                #
#                                                                            #
# This file may be used for bona fide research purposes within the           #
# scientific community so long as proper attribution is given to the journal # 
# article from which it was obtained.                                        #
#                                                                            #
##############################################################################
data_global
_audit_creation_method     'PLATON <TABLE ACC> option'
_journal_date_recd_electronic     2014-10-28
_journal_date_accepted     2014-11-05
_journal_name_full     'Acta Crystallographica, Section E'
_journal_year     2014
_journal_volume     70
_journal_issue     12
_journal_page_first     o1253
_journal_page_last     o1253
_journal_paper_category     HO
_journal_paper_doi     10.1107/S1600536814024313
_journal_coeditor_code     HB7308
_publ_contact_author_name     'Noor Shahina Begum'
_publ_contact_author_address
;
 Department of Studies in Chemistry
 Bangalore University
 Bangalore 560 001
 India
;
_publ_contact_author_email     'noorsb@rediffmail.com, noorsb05@gmail.com'
_publ_contact_author_fax     '(91) 80 2296 1331'
_publ_contact_author_phone     '(91) 80 2296 1344'
_publ_section_title
;\
Crystal structure of
1-(2,4-dimethylphenyl)-2-(4-trimethylsilyl-1<i>H</i>-1,2,3-triazol-1-yl)\
ethanone
;
loop_
    _publ_author_name
    _publ_author_address
    'G. B. Venkatesh'
;
 Department of Studies in Chemistry,
 Bangalore University,
 Bangalore 560 001
 India
;
    'H. Nagarajaiah'
;
 Department of Studies in Chemistry,
 Bangalore University,
 Bangalore 560 001
 India
;
    'N. L. Prasad'
;
 Department of Studies in Chemistry,
 Bangalore University,
 Bangalore 560 001
 India
;
    'S. HariPrasad'
;
 Department of Studies in Chemistry,
 Bangalore University,
 Bangalore 560 001
 India
;
    'Noor Shahina Begum'
;
 Department of Studies in Chemistry,
 Bangalore University,
 Bangalore 560 001,
 India
;
data_I
_database_code_depnum_ccdc_archive 'CCDC 1032714'
_chemical_name_systematic
;\
1-(2,4-Dimethylphenyl)-2-(4-trimethylsilyl-1<i>H</i>-\
1,2,3-triazol-1-yl)ethanone
;
_chemical_name_common     ?
_chemical_formula_moiety     'C15 H21 N3 O Si'
_chemical_formula_sum     'C15 H21 N3 O Si'
_chemical_formula_structural     ?
_chemical_formula_iupac     'C15 H21 N3 O Si'
_chemical_formula_weight     287.44
_chemical_melting_point     ?
_symmetry_cell_setting     triclinic
_symmetry_space_group_name_H-M     'P -1'
loop_
    _symmetry_equiv_pos_as_xyz
    'x, y, z'
    '-x, -y, -z'
_cell_length_a     5.961(3)
_cell_length_b     13.374(7)
_cell_length_c     20.349(11)
_cell_angle_alpha     79.034(10)
_cell_angle_beta     84.831(10)
_cell_angle_gamma     85.123(10)
_cell_volume     1582.5(15)
_cell_formula_units_Z     4
_cell_measurement_reflns_used     ?
_cell_measurement_theta_min     1.02
_cell_measurement_theta_max     27.00
_cell_measurement_temperature     100(2)
_exptl_crystal_description     Block
_exptl_crystal_colour     colorless
_exptl_crystal_size_max     0.18
_exptl_crystal_size_mid     0.15
_exptl_crystal_size_min     0.12
_exptl_crystal_density_diffrn     1.206
_exptl_crystal_density_meas     ?
_exptl_crystal_density_method     'not measured'
_exptl_crystal_F_000     616
_exptl_absorpt_coefficient_mu     0.148
_exptl_absorpt_correction_type     multi-scan
_exptl_absorpt_process_details
;
(SADABS; Bruker, 1998)
;
_exptl_absorpt_correction_T_min     0.9738
_exptl_absorpt_correction_T_max     0.9767
_exptl_special_details
;
;
_diffrn_ambient_temperature     100(2)
_diffrn_radiation_type     MoK\a
_diffrn_radiation_wavelength     0.71073
_diffrn_radiation_source     'fine-focus sealed tube'
_diffrn_radiation_monochromator     graphite
_diffrn_measurement_device_type     'Bruker SMART APEX CCD'
_diffrn_measurement_method     '\w scans'
_diffrn_detector_area_resol_mean     ?
_diffrn_reflns_number     9496
_diffrn_reflns_av_R_equivalents     0.0655
_diffrn_reflns_av_sigmaI/netI     0.1856
_diffrn_reflns_theta_min     1.02
_diffrn_reflns_theta_max     27.00
_diffrn_reflns_theta_full     27.00
_diffrn_measured_fraction_theta_max     0.961
_diffrn_measured_fraction_theta_full     0.961
_diffrn_reflns_limit_h_min     -7
_diffrn_reflns_limit_h_max     7
_diffrn_reflns_limit_k_min     -14
_diffrn_reflns_limit_k_max     17
_diffrn_reflns_limit_l_min     -23
_diffrn_reflns_limit_l_max     25
_diffrn_standards_number     ?
_diffrn_standards_interval_count     ?
_diffrn_standards_interval_time     ?
_diffrn_standards_decay_%     ?
_refine_special_details
;
Refinement of <i>F</i>^2^ against ALL reflections. The weighted <i>R</i>-factor
<i>wR</i> and goodness of fit <i>S</i> are based on <i>F</i>^2^, conventional
<i>R</i>-factors <i>R</i> are based on <i>F</i>, with <i>F</i> set to zero for
negative <i>F</i>^2^. The threshold expression of <i>F</i>^2^ >
2\s(<i>F</i>^2^) is used only for calculating <i>R</i>-factors(gt) <i>etc</i>.
and is not relevant to the choice of reflections for refinement.
<i>R</i>-factors based on <i>F</i>^2^ are statistically about twice as large
as those based on <i>F</i>, and <i>R</i>- factors based on ALL data will be
even larger.
;
_reflns_number_total     6652
_reflns_number_gt     2630
_reflns_threshold_expression     I>2\s(I)
_refine_ls_structure_factor_coef     Fsqd
_refine_ls_matrix_type     full
_refine_ls_R_factor_all     0.2181
_refine_ls_R_factor_gt     0.0918
_refine_ls_wR_factor_gt     0.1860
_refine_ls_wR_factor_ref     0.2680
_refine_ls_goodness_of_fit_ref     1.030
_refine_ls_restrained_S_all     1.030
_refine_ls_number_reflns     6652
_refine_ls_number_parameters     371
_refine_ls_number_restraints     0
_refine_ls_hydrogen_treatment     constr
_refine_ls_weighting_scheme     calc
_refine_ls_weighting_details
                 'calc w=1/[\s^2^(Fo^2^)+(0.0941P)^2^] where P=(Fo^2^+2Fc^2^)/3'
_atom_sites_solution_hydrogens     geom
_atom_sites_solution_primary     direct
_atom_sites_solution_secondary     difmap
_refine_ls_shift/su_max     0.004
_refine_ls_shift/su_mean     0.000
_refine_diff_density_max     0.594
_refine_diff_density_min     -0.671
_refine_ls_extinction_method     none
_refine_ls_extinction_coef     ?
loop_
    _atom_type_symbol
    _atom_type_description
    _atom_type_scat_dispersion_real
    _atom_type_scat_dispersion_imag
    _atom_type_scat_source
    'C' 'C' 0.0033 0.0016
                         'International Tables Vol C Tables 4.2.6.8 and 6.1.1.4'
    'H' 'H' 0.0000 0.0000
                         'International Tables Vol C Tables 4.2.6.8 and 6.1.1.4'
    'N' 'N' 0.0061 0.0033
                         'International Tables Vol C Tables 4.2.6.8 and 6.1.1.4'
    'O' 'O' 0.0106 0.0060
                         'International Tables Vol C Tables 4.2.6.8 and 6.1.1.4'
    'Si' 'Si' 0.0817 0.0704
                         'International Tables Vol C Tables 4.2.6.8 and 6.1.1.4'
_computing_data_collection
;
SMART (Bruker, 1998)
;
_computing_cell_refinement
;
SAINT-Plus (Bruker, 1998)
;
_computing_data_reduction
;
SAINT-Plus (Bruker, 1998)
;
_computing_structure_solution
;
SHELXS97 (Sheldrick, 2008)
;
_computing_structure_refinement
;
SHELXL97 (Sheldrick, 2008)
;
_computing_molecular_graphics
;
ORTEP-3 for Windows (Farrugia, 2012) and CAMERON (Watkin et al.,
1996)
;
_computing_publication_material
;
WinGX (Farrugia, 2012)
;
loop_
    _atom_site_type_symbol
    _atom_site_label
    _atom_site_fract_x
    _atom_site_fract_y
    _atom_site_fract_z
    _atom_site_U_iso_or_equiv
    _atom_site_adp_type
    _atom_site_calc_flag
    _atom_site_refinement_flags
    _atom_site_occupancy
    _atom_site_symmetry_multiplicity
    _atom_site_disorder_assembly
    _atom_site_disorder_group
    Si Si1A 0.6655(3) 0.63732(13) 0.37769(8) 0.0357(5) Uani d . 1 1 . .
    O O1A 1.1714(7) 0.8439(3) 0.1518(2) 0.0434(11) Uani d . 1 1 . .
    N N1A 0.8973(9) 0.8892(4) 0.2595(2) 0.0390(13) Uani d . 1 1 . .
    N N2A 0.6708(9) 0.9139(4) 0.2642(2) 0.0437(14) Uani d . 1 1 . .
    N N3A 0.5761(8) 0.8349(4) 0.3016(2) 0.0379(13) Uani d . 1 1 . .
    C C1A 1.1885(9) 0.9286(5) 0.1633(3) 0.0321(14) Uani d . 1 1 . .
    C C2A 1.0499(11) 0.9633(5) 0.2231(3) 0.0445(17) Uani d . 1 1 . .
    H H2A1 1.1548 0.9781 0.2545 0.053 Uiso calc R 1 1 . .
    H H2A2 0.9606 1.0277 0.2067 0.053 Uiso calc R 1 1 . .
    C C3A 0.9454(9) 0.7958(4) 0.2940(3) 0.0327(14) Uani d . 1 1 . .
    H H3A 1.0910 0.7614 0.2983 0.039 Uiso calc R 1 1 . .
    C C4A 0.7423(9) 0.7585(4) 0.3223(3) 0.0308(14) Uani d . 1 1 . .
    C C5A 1.3451(10) 1.0026(4) 0.1252(3) 0.0304(14) Uani d . 1 1 . .
    C C6A 1.5553(9) 0.9695(5) 0.0966(3) 0.0315(14) Uani d . 1 1 . .
    C C7A 1.6955(10) 1.0443(5) 0.0638(3) 0.0383(15) Uani d . 1 1 . .
    H H7A 1.8401 1.0229 0.0456 0.046 Uiso calc R 1 1 . .
    C C8A 1.6372(10) 1.1479(5) 0.0560(3) 0.0353(15) Uani d . 1 1 . .
    C C9A 1.4301(10) 1.1781(5) 0.0831(3) 0.0361(15) Uani d . 1 1 . .
    H H9A 1.3848 1.2488 0.0782 0.043 Uiso calc R 1 1 . .
    C C10A 1.2854(9) 1.1069(5) 0.1177(3) 0.0342(15) Uani d . 1 1 . .
    H H10A 1.1431 1.1297 0.1366 0.041 Uiso calc R 1 1 . .
    C C11A 1.6318(10) 0.8584(4) 0.1027(3) 0.0433(16) Uani d . 1 1 . .
    H H11A 1.7949 0.8514 0.0913 0.065 Uiso calc R 1 1 . .
    H H11B 1.5529 0.8280 0.0719 0.065 Uiso calc R 1 1 . .
    H H11C 1.5976 0.8231 0.1489 0.065 Uiso calc R 1 1 . .
    C C12A 1.7946(10) 1.2257(5) 0.0189(3) 0.0488(18) Uani d . 1 1 . .
    H H12A 1.9511 1.1972 0.0220 0.073 Uiso calc R 1 1 . .
    H H12B 1.7738 1.2873 0.0388 0.073 Uiso calc R 1 1 . .
    H H12C 1.7613 1.2431 -0.0284 0.073 Uiso calc R 1 1 . .
    C C13A 0.9173(10) 0.5666(5) 0.4104(3) 0.0508(18) Uani d . 1 1 . .
    H H13A 1.0211 0.5506 0.3731 0.076 Uiso calc R 1 1 . .
    H H13B 0.8756 0.5031 0.4400 0.076 Uiso calc R 1 1 . .
    H H13C 0.9914 0.6080 0.4358 0.076 Uiso calc R 1 1 . .
    C C14A 0.4733(10) 0.6683(5) 0.4500(3) 0.0448(17) Uani d . 1 1 . .
    H H14A 0.5455 0.7141 0.4726 0.067 Uiso calc R 1 1 . .
    H H14B 0.4426 0.6052 0.4817 0.067 Uiso calc R 1 1 . .
    H H14C 0.3312 0.7017 0.4335 0.067 Uiso calc R 1 1 . .
    C C15A 0.5243(10) 0.5607(5) 0.3288(3) 0.0451(17) Uani d . 1 1 . .
    H H15A 0.3985 0.6023 0.3072 0.068 Uiso calc R 1 1 . .
    H H15B 0.4668 0.5007 0.3589 0.068 Uiso calc R 1 1 . .
    H H15C 0.6329 0.5387 0.2944 0.068 Uiso calc R 1 1 . .
    Si Si1B 2.0301(3) 1.48939(13) -0.13801(8) 0.0339(5) Uani d . 1 1 . .
    O O1B 2.6087(7) 1.6995(3) -0.3364(2) 0.0432(11) Uani d . 1 1 . .
    N N1B 2.3335(8) 1.7427(4) -0.2292(2) 0.0333(12) Uani d . 1 1 . .
    N N2B 2.1155(8) 1.7787(4) -0.2235(2) 0.0363(12) Uani d . 1 1 . .
    N N3B 1.9970(8) 1.7011(4) -0.1939(2) 0.0361(12) Uani d . 1 1 . .
    C C1B 2.6300(10) 1.7819(5) -0.3206(3) 0.0325(14) Uani d . 1 1 . .
    C C2B 2.5058(9) 1.8107(4) -0.2585(3) 0.0341(15) Uani d . 1 1 . .
    H H2B1 2.6156 1.8109 -0.2248 0.041 Uiso calc R 1 1 . .
    H H2B2 2.4351 1.8809 -0.2700 0.041 Uiso calc R 1 1 . .
    C C3B 2.3521(9) 1.6422(4) -0.2044(3) 0.0311(14) Uani d . 1 1 . .
    H H3B 2.4876 1.5993 -0.2033 0.037 Uiso calc R 1 1 . .
    C C4B 2.1414(9) 1.6127(4) -0.1812(3) 0.0296(13) Uani d . 1 1 . .
    C C5B 2.7930(8) 1.8559(4) -0.3571(3) 0.0277(13) Uani d . 1 1 . .
    C C6B 3.0050(9) 1.8236(4) -0.3865(3) 0.0320(14) Uani d . 1 1 . .
    C C7B 3.1501(10) 1.8981(5) -0.4176(3) 0.0361(15) Uani d . 1 1 . .
    H H7B 3.2941 1.8772 -0.4364 0.043 Uiso calc R 1 1 . .
    C C8B 3.0914(10) 2.0014(5) -0.4219(3) 0.0332(14) Uani d . 1 1 . .
    C C9B 2.8835(10) 2.0317(5) -0.3945(3) 0.0353(15) Uani d . 1 1 . .
    H H9B 2.8398 2.1024 -0.3981 0.042 Uiso calc R 1 1 . .
    C C10B 2.7368(9) 1.9601(4) -0.3617(3) 0.0322(14) Uani d . 1 1 . .
    H H10B 2.5956 1.9825 -0.3419 0.039 Uiso calc R 1 1 . .
    C C11B 3.0815(10) 1.7114(4) -0.3847(3) 0.0395(16) Uani d . 1 1 . .
    H H11D 3.2394 1.7058 -0.4026 0.059 Uiso calc R 1 1 . .
    H H11E 2.9869 1.6822 -0.4122 0.059 Uiso calc R 1 1 . .
    H H11F 3.0675 1.6742 -0.3383 0.059 Uiso calc R 1 1 . .
    C C12B 3.2525(9) 2.0802(5) -0.4572(3) 0.0377(15) Uani d . 1 1 . .
    H H12D 3.4009 2.0641 -0.4392 0.056 Uiso calc R 1 1 . .
    H H12E 3.1935 2.1482 -0.4499 0.056 Uiso calc R 1 1 . .
    H H12F 3.2671 2.0793 -0.5055 0.056 Uiso calc R 1 1 . .
    C C13B 2.2658(10) 1.4065(5) -0.1010(3) 0.0415(16) Uani d . 1 1 . .
    H H13D 2.3782 1.3920 -0.1367 0.062 Uiso calc R 1 1 . .
    H H13E 2.2093 1.3424 -0.0759 0.062 Uiso calc R 1 1 . .
    H H13F 2.3357 1.4410 -0.0704 0.062 Uiso calc R 1 1 . .
    C C14B 1.8129(8) 1.5216(4) -0.0720(3) 0.0342(15) Uani d . 1 1 . .
    H H14D 1.8788 1.5617 -0.0440 0.051 Uiso calc R 1 1 . .
    H H14E 1.7613 1.4585 -0.0440 0.051 Uiso calc R 1 1 . .
    H H14F 1.6846 1.5614 -0.0933 0.051 Uiso calc R 1 1 . .
    C C15B 1.8988(10) 1.4271(5) -0.1982(3) 0.0454(17) Uani d . 1 1 . .
    H H15D 1.8027 1.4780 -0.2262 0.068 Uiso calc R 1 1 . .
    H H15E 1.8073 1.3728 -0.1732 0.068 Uiso calc R 1 1 . .
    H H15F 2.0176 1.3978 -0.2269 0.068 Uiso calc R 1 1 . .
loop_
    _atom_site_aniso_label
    _atom_site_aniso_U_11
    _atom_site_aniso_U_22
    _atom_site_aniso_U_33
    _atom_site_aniso_U_12
    _atom_site_aniso_U_13
    _atom_site_aniso_U_23
    Si1A 0.0272(9) 0.0354(11) 0.0438(10) -0.0046(8) 0.0054(8) -0.0080(8)
    O1A 0.040(3) 0.034(3) 0.058(3) -0.008(2) 0.009(2) -0.016(2)
    N1A 0.044(3) 0.028(3) 0.041(3) 0.001(2) 0.016(3) -0.006(2)
    N2A 0.040(3) 0.043(4) 0.042(3) 0.010(3) 0.002(3) -0.003(3)
    N3A 0.026(3) 0.044(3) 0.039(3) -0.002(2) 0.011(2) -0.004(3)
    C1A 0.026(3) 0.033(4) 0.036(3) 0.001(3) -0.004(3) -0.004(3)
    C2A 0.054(4) 0.033(4) 0.043(4) -0.012(3) 0.014(3) -0.005(3)
    C3A 0.023(3) 0.038(4) 0.034(3) 0.002(3) 0.016(3) -0.007(3)
    C4A 0.024(3) 0.029(3) 0.038(3) 0.009(3) 0.004(3) -0.010(3)
    C5A 0.030(3) 0.028(4) 0.032(3) 0.002(3) -0.003(3) -0.006(3)
    C6A 0.021(3) 0.037(4) 0.035(3) 0.004(3) 0.002(3) -0.008(3)
    C7A 0.021(3) 0.045(4) 0.048(4) 0.001(3) -0.002(3) -0.008(3)
    C8A 0.030(3) 0.042(4) 0.033(3) -0.005(3) 0.007(3) -0.007(3)
    C9A 0.035(4) 0.029(4) 0.041(4) 0.004(3) 0.006(3) -0.005(3)
    C10A 0.023(3) 0.042(4) 0.034(3) 0.003(3) 0.008(3) -0.006(3)
    C11A 0.033(4) 0.043(4) 0.055(4) 0.004(3) -0.003(3) -0.013(3)
    C12A 0.035(4) 0.047(4) 0.065(4) -0.007(3) 0.004(4) -0.010(4)
    C13A 0.039(4) 0.050(5) 0.058(4) -0.008(3) -0.003(3) 0.006(3)
    C14A 0.034(4) 0.044(4) 0.056(4) -0.009(3) 0.013(3) -0.014(3)
    C15A 0.022(3) 0.050(4) 0.064(4) -0.003(3) 0.005(3) -0.018(4)
    Si1B 0.0269(9) 0.0306(10) 0.0421(10) 0.0004(7) 0.0058(8) -0.0065(8)
    O1B 0.037(3) 0.038(3) 0.055(3) -0.004(2) 0.005(2) -0.013(2)
    N1B 0.020(3) 0.037(3) 0.040(3) 0.002(2) 0.004(2) -0.004(2)
    N2B 0.025(3) 0.029(3) 0.050(3) 0.003(2) 0.012(2) -0.003(2)
    N3B 0.028(3) 0.029(3) 0.046(3) 0.000(2) 0.008(2) -0.001(2)
    C1B 0.028(3) 0.030(4) 0.038(3) 0.000(3) -0.007(3) 0.002(3)
    C2B 0.018(3) 0.038(4) 0.042(3) -0.004(3) 0.008(3) -0.002(3)
    C3B 0.018(3) 0.039(4) 0.031(3) 0.001(3) 0.004(3) 0.002(3)
    C4B 0.019(3) 0.031(3) 0.038(3) 0.006(2) 0.000(3) -0.007(3)
    C5B 0.011(3) 0.035(4) 0.035(3) -0.002(2) 0.004(2) -0.003(3)
    C6B 0.022(3) 0.036(4) 0.038(3) -0.001(3) -0.001(3) -0.007(3)
    C7B 0.034(4) 0.036(4) 0.037(3) 0.000(3) -0.004(3) -0.004(3)
    C8B 0.027(3) 0.041(4) 0.029(3) -0.002(3) 0.007(3) -0.005(3)
    C9B 0.037(4) 0.030(4) 0.038(3) -0.004(3) 0.002(3) -0.005(3)
    C10B 0.022(3) 0.031(4) 0.042(3) -0.001(3) -0.001(3) -0.005(3)
    C11B 0.024(3) 0.044(4) 0.049(4) 0.002(3) 0.009(3) -0.012(3)
    C12B 0.027(3) 0.043(4) 0.042(4) -0.010(3) 0.001(3) -0.004(3)
    C13B 0.038(4) 0.036(4) 0.048(4) -0.004(3) 0.010(3) -0.006(3)
    C14B 0.012(3) 0.037(4) 0.050(4) -0.001(2) 0.004(3) -0.003(3)
    C15B 0.033(4) 0.041(4) 0.064(4) -0.004(3) 0.009(3) -0.019(3)
_geom_special_details
;
All s.u.'s (except the s.u. in the dihedral angle between two l.s. planes) are
estimated using the full covariance matrix. The cell s.u.'s are taken into
account individually in the estimation of s.u.'s in distances, angles and
torsion angles; correlations between s.u.'s in cell parameters are only used
when they are defined by crystal symmetry. An approximate (isotropic)
treatment of cell s.u.'s is used for estimating s.u.'s involving l.s. planes.
;
loop_
    _geom_bond_atom_site_label_1
    _geom_bond_atom_site_label_2
    _geom_bond_site_symmetry_2
    _geom_bond_distance
    _geom_bond_publ_flag
    Si1A C13A . 1.814(6) ?
    Si1A C15A . 1.853(6) ?
    Si1A C4A . 1.856(6) ?
    Si1A C14A . 1.870(6) ?
    O1A C1A . 1.214(7) ?
    N1A C3A . 1.333(7) ?
    N1A N2A . 1.362(7) ?
    N1A C2A . 1.453(7) ?
    N2A N3A . 1.317(6) ?
    N3A C4A . 1.394(7) ?
    C1A C5A . 1.478(8) ?
    C1A C2A . 1.532(8) ?
    C2A H2A1 . 0.9900 ?
    C2A H2A2 . 0.9900 ?
    C3A C4A . 1.383(7) ?
    C3A H3A . 0.9500 ?
    C5A C10A . 1.394(8) ?
    C5A C6A . 1.406(8) ?
    C6A C7A . 1.390(7) ?
    C6A C11A . 1.503(8) ?
    C7A C8A . 1.383(8) ?
    C7A H7A . 0.9500 ?
    C8A C9A . 1.367(8) ?
    C8A C12A . 1.507(8) ?
    C9A C10A . 1.385(7) ?
    C9A H9A . 0.9500 ?
    C10A H10A . 0.9500 ?
    C11A H11A . 0.9800 ?
    C11A H11B . 0.9800 ?
    C11A H11C . 0.9800 ?
    C12A H12A . 0.9800 ?
    C12A H12B . 0.9800 ?
    C12A H12C . 0.9800 ?
    C13A H13A . 0.9800 ?
    C13A H13B . 0.9800 ?
    C13A H13C . 0.9800 ?
    C14A H14A . 0.9800 ?
    C14A H14B . 0.9800 ?
    C14A H14C . 0.9800 ?
    C15A H15A . 0.9800 ?
    C15A H15B . 0.9800 ?
    C15A H15C . 0.9800 ?
    Si1B C13B . 1.839(6) ?
    Si1B C4B . 1.860(6) ?
    Si1B C14B . 1.864(6) ?
    Si1B C15B . 1.865(6) ?
    O1B C1B . 1.224(7) ?
    N1B C3B . 1.341(7) ?
    N1B N2B . 1.350(6) ?
    N1B C2B . 1.442(6) ?
    N2B N3B . 1.322(6) ?
    N3B C4B . 1.399(7) ?
    C1B C5B . 1.493(7) ?
    C1B C2B . 1.504(8) ?
    C2B H2B1 . 0.9900 ?
    C2B H2B2 . 0.9900 ?
    C3B C4B . 1.365(7) ?
    C3B H3B . 0.9500 ?
    C5B C10B . 1.393(8) ?
    C5B C6B . 1.418(7) ?
    C6B C7B . 1.397(7) ?
    C6B C11B . 1.526(8) ?
    C7B C8B . 1.384(8) ?
    C7B H7B . 0.9500 ?
    C8B C9B . 1.374(8) ?
    C8B C12B . 1.520(7) ?
    C9B C10B . 1.387(7) ?
    C9B H9B . 0.9500 ?
    C10B H10B . 0.9500 ?
    C11B H11D . 0.9800 ?
    C11B H11E . 0.9800 ?
    C11B H11F . 0.9800 ?
    C12B H12D . 0.9800 ?
    C12B H12E . 0.9800 ?
    C12B H12F . 0.9800 ?
    C13B H13D . 0.9800 ?
    C13B H13E . 0.9800 ?
    C13B H13F . 0.9800 ?
    C14B H14D . 0.9800 ?
    C14B H14E . 0.9800 ?
    C14B H14F . 0.9800 ?
    C15B H15D . 0.9800 ?
    C15B H15E . 0.9800 ?
    C15B H15F . 0.9800 ?
loop_
    _geom_angle_atom_site_label_1
    _geom_angle_atom_site_label_2
    _geom_angle_atom_site_label_3
    _geom_angle_site_symmetry_1
    _geom_angle_site_symmetry_3
    _geom_angle
    _geom_angle_publ_flag
    C13A Si1A C15A . . 110.1(3) ?
    C13A Si1A C4A . . 109.8(3) ?
    C15A Si1A C4A . . 109.0(3) ?
    C13A Si1A C14A . . 108.4(3) ?
    C15A Si1A C14A . . 110.7(3) ?
    C4A Si1A C14A . . 108.7(3) ?
    C3A N1A N2A . . 110.8(5) ?
    C3A N1A C2A . . 129.2(5) ?
    N2A N1A C2A . . 120.0(5) ?
    N3A N2A N1A . . 106.9(5) ?
    N2A N3A C4A . . 109.6(5) ?
    O1A C1A C5A . . 124.6(6) ?
    O1A C1A C2A . . 119.9(5) ?
    C5A C1A C2A . . 115.3(5) ?
    N1A C2A C1A . . 114.0(5) ?
    N1A C2A H2A1 . . 108.7 ?
    C1A C2A H2A1 . . 108.7 ?
    N1A C2A H2A2 . . 108.7 ?
    C1A C2A H2A2 . . 108.7 ?
    H2A1 C2A H2A2 . . 107.6 ?
    N1A C3A C4A . . 106.8(5) ?
    N1A C3A H3A . . 126.6 ?
    C4A C3A H3A . . 126.6 ?
    C3A C4A N3A . . 106.0(5) ?
    C3A C4A Si1A . . 133.5(5) ?
    N3A C4A Si1A . . 120.5(4) ?
    C10A C5A C6A . . 119.1(5) ?
    C10A C5A C1A . . 119.8(5) ?
    C6A C5A C1A . . 121.1(5) ?
    C7A C6A C5A . . 117.3(5) ?
    C7A C6A C11A . . 120.5(5) ?
    C5A C6A C11A . . 122.2(5) ?
    C8A C7A C6A . . 124.0(6) ?
    C8A C7A H7A . . 118.0 ?
    C6A C7A H7A . . 118.0 ?
    C9A C8A C7A . . 117.6(5) ?
    C9A C8A C12A . . 120.7(6) ?
    C7A C8A C12A . . 121.7(6) ?
    C8A C9A C10A . . 120.9(6) ?
    C8A C9A H9A . . 119.6 ?
    C10A C9A H9A . . 119.6 ?
    C9A C10A C5A . . 121.2(6) ?
    C9A C10A H10A . . 119.4 ?
    C5A C10A H10A . . 119.4 ?
    C6A C11A H11A . . 109.5 ?
    C6A C11A H11B . . 109.5 ?
    H11A C11A H11B . . 109.5 ?
    C6A C11A H11C . . 109.5 ?
    H11A C11A H11C . . 109.5 ?
    H11B C11A H11C . . 109.5 ?
    C8A C12A H12A . . 109.5 ?
    C8A C12A H12B . . 109.5 ?
    H12A C12A H12B . . 109.5 ?
    C8A C12A H12C . . 109.5 ?
    H12A C12A H12C . . 109.5 ?
    H12B C12A H12C . . 109.5 ?
    Si1A C13A H13A . . 109.5 ?
    Si1A C13A H13B . . 109.5 ?
    H13A C13A H13B . . 109.5 ?
    Si1A C13A H13C . . 109.5 ?
    H13A C13A H13C . . 109.5 ?
    H13B C13A H13C . . 109.5 ?
    Si1A C14A H14A . . 109.5 ?
    Si1A C14A H14B . . 109.5 ?
    H14A C14A H14B . . 109.5 ?
    Si1A C14A H14C . . 109.5 ?
    H14A C14A H14C . . 109.5 ?
    H14B C14A H14C . . 109.5 ?
    Si1A C15A H15A . . 109.5 ?
    Si1A C15A H15B . . 109.5 ?
    H15A C15A H15B . . 109.5 ?
    Si1A C15A H15C . . 109.5 ?
    H15A C15A H15C . . 109.5 ?
    H15B C15A H15C . . 109.5 ?
    C13B Si1B C4B . . 108.2(3) ?
    C13B Si1B C14B . . 111.4(3) ?
    C4B Si1B C14B . . 106.0(3) ?
    C13B Si1B C15B . . 110.4(3) ?
    C4B Si1B C15B . . 110.8(3) ?
    C14B Si1B C15B . . 110.1(3) ?
    C3B N1B N2B . . 110.0(4) ?
    C3B N1B C2B . . 129.8(5) ?
    N2B N1B C2B . . 120.2(5) ?
    N3B N2B N1B . . 107.2(5) ?
    N2B N3B C4B . . 109.4(5) ?
    O1B C1B C5B . . 123.2(6) ?
    O1B C1B C2B . . 121.2(5) ?
    C5B C1B C2B . . 115.4(5) ?
    N1B C2B C1B . . 113.2(5) ?
    N1B C2B H2B1 . . 108.9 ?
    C1B C2B H2B1 . . 108.9 ?
    N1B C2B H2B2 . . 108.9 ?
    C1B C2B H2B2 . . 108.9 ?
    H2B1 C2B H2B2 . . 107.8 ?
    N1B C3B C4B . . 107.8(5) ?
    N1B C3B H3B . . 126.1 ?
    C4B C3B H3B . . 126.1 ?
    C3B C4B N3B . . 105.6(5) ?
    C3B C4B Si1B . . 133.8(5) ?
    N3B C4B Si1B . . 120.6(4) ?
    C10B C5B C6B . . 118.8(5) ?
    C10B C5B C1B . . 119.1(5) ?
    C6B C5B C1B . . 122.2(5) ?
    C7B C6B C5B . . 118.2(6) ?
    C7B C6B C11B . . 118.9(5) ?
    C5B C6B C11B . . 122.8(5) ?
    C8B C7B C6B . . 122.3(6) ?
    C8B C7B H7B . . 118.9 ?
    C6B C7B H7B . . 118.9 ?
    C9B C8B C7B . . 118.9(5) ?
    C9B C8B C12B . . 120.4(6) ?
    C7B C8B C12B . . 120.7(5) ?
    C8B C9B C10B . . 120.6(6) ?
    C8B C9B H9B . . 119.7 ?
    C10B C9B H9B . . 119.7 ?
    C9B C10B C5B . . 121.2(6) ?
    C9B C10B H10B . . 119.4 ?
    C5B C10B H10B . . 119.4 ?
    C6B C11B H11D . . 109.5 ?
    C6B C11B H11E . . 109.5 ?
    H11D C11B H11E . . 109.5 ?
    C6B C11B H11F . . 109.5 ?
    H11D C11B H11F . . 109.5 ?
    H11E C11B H11F . . 109.5 ?
    C8B C12B H12D . . 109.5 ?
    C8B C12B H12E . . 109.5 ?
    H12D C12B H12E . . 109.5 ?
    C8B C12B H12F . . 109.5 ?
    H12D C12B H12F . . 109.5 ?
    H12E C12B H12F . . 109.5 ?
    Si1B C13B H13D . . 109.5 ?
    Si1B C13B H13E . . 109.5 ?
    H13D C13B H13E . . 109.5 ?
    Si1B C13B H13F . . 109.5 ?
    H13D C13B H13F . . 109.5 ?
    H13E C13B H13F . . 109.5 ?
    Si1B C14B H14D . . 109.5 ?
    Si1B C14B H14E . . 109.5 ?
    H14D C14B H14E . . 109.5 ?
    Si1B C14B H14F . . 109.5 ?
    H14D C14B H14F . . 109.5 ?
    H14E C14B H14F . . 109.5 ?
    Si1B C15B H15D . . 109.5 ?
    Si1B C15B H15E . . 109.5 ?
    H15D C15B H15E . . 109.5 ?
    Si1B C15B H15F . . 109.5 ?
    H15D C15B H15F . . 109.5 ?
    H15E C15B H15F . . 109.5 ?
loop_
    _geom_torsion_atom_site_label_1
    _geom_torsion_atom_site_label_2
    _geom_torsion_atom_site_label_3
    _geom_torsion_atom_site_label_4
    _geom_torsion_site_symmetry_1
    _geom_torsion_site_symmetry_2
    _geom_torsion_site_symmetry_3
    _geom_torsion_site_symmetry_4
    _geom_torsion
    _geom_torsion_publ_flag
    C3A N1A N2A N3A . . . . -0.4(6) ?
    C2A N1A N2A N3A . . . . -177.6(5) ?
    N1A N2A N3A C4A . . . . 0.8(6) ?
    C3A N1A C2A C1A . . . . 63.9(8) ?
    N2A N1A C2A C1A . . . . -119.6(6) ?
    O1A C1A C2A N1A . . . . -2.9(8) ?
    C5A C1A C2A N1A . . . . 179.9(5) ?
    N2A N1A C3A C4A . . . . -0.1(7) ?
    C2A N1A C3A C4A . . . . 176.7(5) ?
    N1A C3A C4A N3A . . . . 0.6(6) ?
    N1A C3A C4A Si1A . . . . -178.8(4) ?
    N2A N3A C4A C3A . . . . -0.9(6) ?
    N2A N3A C4A Si1A . . . . 178.6(4) ?
    C13A Si1A C4A C3A . . . . 11.9(7) ?
    C15A Si1A C4A C3A . . . . -108.9(6) ?
    C14A Si1A C4A C3A . . . . 130.3(6) ?
    C13A Si1A C4A N3A . . . . -167.4(5) ?
    C15A Si1A C4A N3A . . . . 71.8(5) ?
    C14A Si1A C4A N3A . . . . -49.0(5) ?
    O1A C1A C5A C10A . . . . 148.5(6) ?
    C2A C1A C5A C10A . . . . -34.4(7) ?
    O1A C1A C5A C6A . . . . -32.1(9) ?
    C2A C1A C5A C6A . . . . 144.9(6) ?
    C10A C5A C6A C7A . . . . 1.8(8) ?
    C1A C5A C6A C7A . . . . -177.6(5) ?
    C10A C5A C6A C11A . . . . 179.8(5) ?
    C1A C5A C6A C11A . . . . 0.4(9) ?
    C5A C6A C7A C8A . . . . -2.1(9) ?
    C11A C6A C7A C8A . . . . 179.9(6) ?
    C6A C7A C8A C9A . . . . 0.9(9) ?
    C6A C7A C8A C12A . . . . -178.9(5) ?
    C7A C8A C9A C10A . . . . 0.6(9) ?
    C12A C8A C9A C10A . . . . -179.6(5) ?
    C8A C9A C10A C5A . . . . -0.8(9) ?
    C6A C5A C10A C9A . . . . -0.4(8) ?
    C1A C5A C10A C9A . . . . 179.0(5) ?
    C3B N1B N2B N3B . . . . 1.1(6) ?
    C2B N1B N2B N3B . . . . -178.6(5) ?
    N1B N2B N3B C4B . . . . -0.8(6) ?
    C3B N1B C2B C1B . . . . 61.0(8) ?
    N2B N1B C2B C1B . . . . -119.3(6) ?
    O1B C1B C2B N1B . . . . -11.4(8) ?
    C5B C1B C2B N1B . . . . 173.7(5) ?
    N2B N1B C3B C4B . . . . -0.9(6) ?
    C2B N1B C3B C4B . . . . 178.8(5) ?
    N1B C3B C4B N3B . . . . 0.4(6) ?
    N1B C3B C4B Si1B . . . . -177.6(4) ?
    N2B N3B C4B C3B . . . . 0.3(6) ?
    N2B N3B C4B Si1B . . . . 178.6(4) ?
    C13B Si1B C4B C3B . . . . 19.6(7) ?
    C14B Si1B C4B C3B . . . . 139.1(6) ?
    C15B Si1B C4B C3B . . . . -101.5(6) ?
    C13B Si1B C4B N3B . . . . -158.2(4) ?
    C14B Si1B C4B N3B . . . . -38.6(5) ?
    C15B Si1B C4B N3B . . . . 80.7(5) ?
    O1B C1B C5B C10B . . . . 147.1(6) ?
    C2B C1B C5B C10B . . . . -38.1(7) ?
    O1B C1B C5B C6B . . . . -33.8(9) ?
    C2B C1B C5B C6B . . . . 140.9(6) ?
    C10B C5B C6B C7B . . . . 1.3(8) ?
    C1B C5B C6B C7B . . . . -177.8(5) ?
    C10B C5B C6B C11B . . . . -179.5(5) ?
    C1B C5B C6B C11B . . . . 1.5(9) ?
    C5B C6B C7B C8B . . . . -1.6(8) ?
    C11B C6B C7B C8B . . . . 179.1(5) ?
    C6B C7B C8B C9B . . . . 0.3(9) ?
    C6B C7B C8B C12B . . . . -178.9(5) ?
    C7B C8B C9B C10B . . . . 1.5(9) ?
    C12B C8B C9B C10B . . . . -179.3(5) ?
    C8B C9B C10B C5B . . . . -1.8(9) ?
    C6B C5B C10B C9B . . . . 0.4(8) ?
    C1B C5B C10B C9B . . . . 179.4(5) ?
loop_
    _geom_hbond_atom_site_label_D
    _geom_hbond_atom_site_label_H
    _geom_hbond_atom_site_label_A
    _geom_hbond_site_symmetry_A
    _geom_hbond_distance_DH
    _geom_hbond_distance_HA
    _geom_hbond_distance_DA
    _geom_hbond_angle_DHA
    C11B H11D O1B 1_655 0.98 2.67 3.358(5) 128
    C2B H2B1 N3B 1_655 0.99 2.66 3.418(7) 134
    C12B H12F Cg1 2_194 0.98 2.59 3.446(4) 146
