# Supplementary material for: Crystal structure of 1-(2,4-di­methyl­phen­yl)-2-(4-tri­methyl­silyl-1H-1,2,3-triazol-1-yl)ethanone
Source: Acta Crystallogr Sect E Struct Rep Online. 2014 Nov 12;70(Pt 12):o1253. doi: 10.1107/S1600536814024313 (PMC4257412; doi:10.1107/S1600536814024313)
Supplement: Supplementary file 2 [file e-70-o1253-Isup2.hkl]

#
# h,k,l, Fc-squared, Fo-squared, sigma(Fo-squared) and status flag
#
data_I
_shelx_title ' n1 in P -1'
_shelx_refln_list_code          4
_shelx_F_calc_maximum      213.59
_exptl_crystal_F_000       616.00
_reflns_d_resolution_high  0.7828
 
loop_
 _symmetry_equiv_pos_as_xyz
 'x, y, z'
 '-x, -y, -z'
 
_cell_length_a     5.9614
_cell_length_b    13.3743
_cell_length_c    20.3492
_cell_angle_alpha  79.034
_cell_angle_beta   84.831
_cell_angle_gamma  85.123
 
_shelx_F_squared_multiplier     1.000
 
loop_
 _refln_index_h
 _refln_index_k
 _refln_index_l
 _refln_F_squared_calc
 _refln_F_squared_meas
 _refln_F_squared_sigma
 _refln_observed_status
   1   0   0      524.67        3.92      4.55 o
   2   0   0        3.39       10.01      8.43 o
   3   0   0      908.60        4.42     11.54 o
   4   0   0      149.69       48.36     25.06 o
   5   0   0        9.71        0.00     26.50 o
   6   0   0      182.44      167.44     45.79 o
   7   0   0       35.23       10.28     27.36 o
  -6   1   0       31.29        0.14     26.41 o
  -4   1   0       26.73        0.00     21.99 o
  -3   1   0      110.65        0.00     13.61 o
  -2   1   0    10847.12        0.00      7.57 o
  -1   1   0       30.81       48.51      9.02 o
   0   1   0     3793.37     3901.20    107.81 o
   1   1   0     1503.32     1661.66     41.70 o
   2   1   0      807.39      764.84     47.86 o
   3   1   0      269.85       23.71     13.39 o
   4   1   0      203.86       15.23     18.03 o
   5   1   0      281.98      164.87     29.25 o
   6   1   0      224.01      180.46     49.13 o
   7   1   0       32.11        3.20     24.79 o
  -7   2   0       10.86       38.94     33.35 o
  -6   2   0       16.13        0.00     24.29 o
  -5   2   0       50.31       32.83     18.76 o
  -4   2   0       18.18       55.65     17.66 o
  -3   2   0       30.85       27.21     12.60 o
  -2   2   0      318.35      297.00     24.06 o
  -1   2   0     2658.99     2733.79     95.01 o
   0   2   0      235.86      178.30     20.96 o
   1   2   0     1265.58     1243.08     37.74 o
   2   2   0       78.25      119.24     19.22 o
   3   2   0      161.76      219.71     26.98 o
   4   2   0      273.35      278.34     27.65 o
   5   2   0      530.95      567.78    167.82 o
   6   2   0       11.35        0.00     24.25 o
   7   2   0      184.04      188.53     54.99 o
  -7   3   0        5.09        1.58     27.22 o
  -6   3   0       15.58        0.00     17.71 o
  -5   3   0      214.94      199.89     44.48 o
  -4   3   0        9.28       47.95     26.05 o
  -3   3   0      113.52      108.17     28.35 o
  -2   3   0      933.62     1023.86     62.11 o
  -1   3   0      191.58      188.30     29.12 o
   0   3   0      776.64      659.11     44.71 o
   1   3   0     3819.97     4049.59     92.42 o
   2   3   0       16.76       11.72     11.22 o
   3   3   0     1409.86     1500.59     60.58 o
   4   3   0      959.54     1086.24     42.98 o
   5   3   0      877.40     1005.72     61.07 o
   6   3   0       10.45        0.00     23.08 o
   7   3   0       14.50       62.15     39.98 o
  -7   4   0       54.36        3.70     25.55 o
  -6   4   0      150.83       76.62     35.70 o
  -5   4   0       36.65        0.00     24.70 o
  -4   4   0      366.97      305.22     50.88 o
  -3   4   0       57.31       50.66     25.01 o
  -2   4   0      567.64      590.29     49.76 o
  -1   4   0     1053.33      983.98     61.84 o
   0   4   0        1.19        5.41     18.39 o
   1   4   0     2237.75     2026.91    203.72 o
   2   4   0     1534.04     1580.75    106.46 o
   3   4   0      677.98      683.01     40.33 o
   4   4   0      209.41      222.30     34.51 o
   5   4   0      227.14      322.19     44.04 o
   6   4   0       23.94       10.82     30.51 o
   7   4   0       78.74       52.33     40.97 o
  -7   5   0       15.79        0.00     31.86 o
  -6   5   0       14.71        0.00     19.43 o
  -5   5   0        1.15       33.08     30.92 o
  -4   5   0      404.71      473.51     62.11 o
  -3   5   0      321.95      353.44     50.21 o
  -2   5   0        6.65       34.03     25.55 o
  -1   5   0     1103.18     1161.55     72.65 o
   0   5   0      140.29      170.28     34.30 o
   1   5   0       47.10       34.78     13.14 o
   2   5   0       45.97       52.80     15.94 o
   3   5   0       17.02        4.91     13.52 o
   4   5   0        8.98       30.45     18.69 o
   5   5   0      665.39      817.15     63.02 o
   6   5   0       14.60       52.73     35.92 o
   7   5   0        2.83       11.45     33.98 o
  -6   6   0       50.12        2.70     28.66 o
  -5   6   0      385.95      258.25     55.66 o
  -4   6   0       59.54       50.88     30.20 o
  -3   6   0       21.04       12.66     27.76 o
  -2   6   0      175.42      138.28     40.74 o
  -1   6   0      218.10      206.87     40.97 o
   0   6   0      701.34      702.06     61.21 o
   1   6   0        9.53       26.45     13.43 o
   2   6   0     4812.23     4999.41    126.63 o
   3   6   0      414.60      399.45     37.83 o
   4   6   0       27.29       24.60     18.97 o
   5   6   0      356.63      397.95     89.87 o
   6   6   0      192.03      178.70     52.37 o
   7   6   0        6.02        0.00     35.88 o
  -6   7   0       50.30        0.00     27.40 o
  -5   7   0        3.27        0.00     18.25 o
  -4   7   0      577.70      501.81     75.58 o
  -3   7   0        6.70       26.68     31.50 o
  -2   7   0       29.51       27.22     31.59 o
  -1   7   0       18.95       18.70     22.31 o
   0   7   0       26.07       26.50     26.19 o
   1   7   0        3.19       18.76     12.78 o
   2   7   0      308.92      304.06     33.14 o
   3   7   0      881.60      854.04     50.57 o
   4   7   0       49.98       39.74     21.48 o
   5   7   0        2.28        0.52     19.57 o
   6   7   0      242.04      305.17     50.91 o
  -6   8   0       13.63        0.00     24.65 o
  -5   8   0       19.46        0.00     20.91 o
  -4   8   0     1171.08     1245.56    107.85 o
  -3   8   0      166.33      208.59     54.54 o
  -2   8   0      736.89      792.34     83.11 o
  -1   8   0       28.98       37.72     30.06 o
   0   8   0      135.67      132.91     40.92 o
   1   8   0      548.87      550.26     54.13 o
   2   8   0      165.45      154.04     49.08 o
   3   8   0      442.10      404.12     43.76 o
   4   8   0      124.55      132.74     30.57 o
   5   8   0       51.57       48.14     23.82 o
   6   8   0      160.07      164.55     41.19 o
  -6   9   0        2.11        0.00     33.67 o
  -5   9   0      123.28       84.87     36.87 o
  -4   9   0      189.62      182.31     61.61 o
  -3   9   0      163.29      178.48     56.79 o
  -2   9   0        0.02        0.00     26.10 o
  -1   9   0       12.74       19.97     31.23 o
   0   9   0      108.54       90.47     20.27 o
   1   9   0       18.79        0.00     31.50 o
   2   9   0      126.83       94.82     27.72 o
   3   9   0       25.34       47.13     41.26 o
   4   9   0       63.37       75.53     25.10 o
   5   9   0      208.91      143.49     51.92 o
   6   9   0       50.44       89.18     35.39 o
  -5  10   0        0.04        0.14     25.15 o
  -4  10   0        0.18        0.00     22.41 o
  -3  10   0       13.37       12.08     41.42 o
  -2  10   0      415.64      266.95     63.32 o
  -1  10   0      292.61      303.10     41.15 o
   0  10   0       34.00       16.87     17.96 o
   1  10   0      735.68      539.31     84.01 o
   2  10   0      381.33      371.77     46.29 o
   3  10   0       63.70       70.20     25.46 o
   4  10   0       78.57       87.28     28.50 o
   5  10   0        7.07       46.61     29.65 o
   6  10   0       15.05       67.71     37.54 o
  -5  11   0       29.60       23.80     23.39 o
  -4  11   0       18.64        1.88     26.54 o
  -3  11   0       68.31       44.71     28.40 o
  -2  11   0       31.22       21.36     23.41 o
  -1  11   0       79.30       10.74     25.65 o
   0  11   0        7.87       72.70     42.91 o
   1  11   0      466.81      466.30     82.88 o
   2  11   0        1.81        0.00     18.98 o
   3  11   0        2.41        0.43     20.29 o
   4  11   0       84.80      222.96     67.06 o
   5  11   0       37.78       66.31     49.37 o
   6  11   0        0.12        0.00     35.78 o
  -4  12   0       22.78        8.92     30.69 o
  -3  12   0        3.00        0.00     21.87 o
  -2  12   0        2.38       15.14     22.34 o
  -1  12   0        8.78        0.00     18.93 o
   0  12   0        1.79        0.95     32.63 o
   1  12   0       13.46       15.23     40.97 o
   2  12   0       14.03       68.06     48.50 o
   3  12   0       17.95       52.60     25.45 o
   4  12   0       58.46       69.88     32.90 o
   5  12   0       46.52       21.64     32.90 o
  -4  13   0       50.03       76.17     38.69 o
  -3  13   0       25.55       17.43     28.75 o
  -2  13   0       34.66       17.03     27.30 o
  -1  13   0        6.49       22.08     39.53 o
   0  13   0        2.90        0.99     43.99 o
   1  13   0       18.75       44.17     45.48 o
   2  13   0      312.49      272.72     77.30 o
   3  13   0       14.45       25.19     59.85 o
   4  13   0       19.13       27.33     26.93 o
   5  13   0        3.41        9.68     34.12 o
  -3  14   0       56.82      142.44     39.08 o
  -2  14   0      244.75      281.10     74.59 o
  -1  14   0        8.79       82.03     53.99 o
   0  14   0       71.02      212.33     70.67 o
   1  14   0        5.81        0.00     39.71 o
   2  14   0      196.49      307.29     86.54 o
   4  14   0       65.93       60.46     73.53 o
  -2  15   0       59.89       70.94     48.95 o
  -1  15   0        2.59       49.17     54.22 o
   0  15   0      305.73      516.15    107.27 o
   1  15   0       50.95       64.77     57.10 o
   2  15   0        0.02        0.00     40.70 o
   3  15   0       27.59        0.59     37.63 o
  -1  16   0       29.83        0.00     51.20 o
   0  16   0        3.46       14.06     53.59 o
   1  16   0       17.16       51.29     63.41 o
   2  16   0        1.82        0.00     30.96 o
  -2 -16   1       37.61        0.00     33.49 o
  -1 -16   1        2.05        0.00     55.57 o
   0 -16   1        2.08       50.93     62.87 o
   1 -16   1       23.50       70.76     66.39 o
  -3 -15   1        0.48       35.06     40.70 o
  -2 -15   1      151.25        0.86     46.87 o
  -1 -15   1        3.24        0.00     46.60 o
   0 -15   1        6.17      117.81     66.34 o
   1 -15   1       47.13       71.71     59.40 o
   2 -15   1        4.34        0.00     38.04 o
  -4 -14   1       57.92       45.64     49.69 o
  -3 -14   1        0.06       23.89     47.41 o
  -2 -14   1      124.90      305.53     81.85 o
  -1 -14   1      498.29      603.72    110.02 o
   0 -14   1        0.09        0.00     43.94 o
   1 -14   1       71.93       62.33     51.34 o
   2 -14   1       56.25       54.35     49.80 o
   3 -14   1       46.33       24.43     33.72 o
  -5 -13   1       29.45       28.28     36.15 o
  -4 -13   1       61.80       64.97     37.57 o
  -3 -13   1       48.54       41.11     31.32 o
  -2 -13   1       36.59       19.88     55.03 o
  -1 -13   1      214.88      309.54     81.04 o
   0 -13   1       23.93       58.82     46.78 o
   1 -13   1       32.00       63.68     42.55 o
   2 -13   1       33.39      102.56     37.28 o
   3 -13   1       16.51       10.46     37.23 o
   4 -13   1       31.00        0.00     27.63 o
  -5 -12   1        1.29        2.98     32.48 o
  -4 -12   1      120.11      109.56     33.46 o
  -3 -12   1      114.04      168.86     79.95 o
  -2 -12   1        0.88       18.84     41.60 o
  -1 -12   1       35.93        0.00     43.09 o
   0 -12   1        5.28       18.34     37.45 o
   1 -12   1       16.93       30.25     24.42 o
   2 -12   1       18.00        0.00     23.36 o
   3 -12   1       18.71       23.67     28.78 o
   4 -12   1        0.15        0.00     24.85 o
  -5 -11   1       32.39       89.22     39.53 o
  -4 -11   1       43.49       59.06     28.47 o
  -3 -11   1      419.83      424.30     52.66 o
  -2 -11   1       53.49       40.43     24.39 o
  -1 -11   1     1266.82     1265.67    118.67 o
   0 -11   1       15.37        0.00     30.60 o
   1 -11   1       36.69       24.61     36.37 o
   2 -11   1       50.61       22.40     38.58 o
   3 -11   1      230.62      125.97     57.01 o
   4 -11   1        0.62        0.00     22.89 o
   5 -11   1        7.75        0.00     18.43 o
  -6 -10   1       81.83      103.44     56.97 o
  -5 -10   1        1.05       12.41     26.29 o
  -4 -10   1       83.12       71.12     26.21 o
  -3 -10   1      247.43      254.69     41.06 o
  -2 -10   1     1138.00     1069.19     69.93 o
  -1 -10   1        9.68       42.23     44.84 o
   0 -10   1       44.73       57.01     34.57 o
   1 -10   1        0.03        0.00     30.11 o
   2 -10   1      197.42      156.80     52.15 o
   3 -10   1      191.30      116.69     53.41 o
   4 -10   1       73.26       70.94     50.93 o
   5 -10   1       37.42        4.64     22.99 o
  -6  -9   1       30.90       28.44     39.66 o
  -5  -9   1       62.45      126.62     90.03 o
  -4  -9   1      100.37      100.65     31.53 o
  -3  -9   1      101.33      148.56     30.88 o
  -2  -9   1     2774.63     2970.00    105.17 o
  -1  -9   1        0.43        0.00     29.93 o
   0  -9   1      852.69      799.19     87.62 o
   1  -9   1      168.21      194.16     52.82 o
   2  -9   1        3.83        0.00     32.18 o
   3  -9   1       21.08       27.22     36.46 o
   4  -9   1      202.36      322.16     70.44 o
   5  -9   1        3.33        0.00     39.17 o
   6  -9   1        8.67        4.33     35.97 o
  -6  -8   1        7.43       71.12     46.11 o
  -5  -8   1       93.44      153.21     37.12 o
  -4  -8   1       12.87       12.53     22.05 o
  -3  -8   1       88.60      152.59     31.54 o
  -2  -8   1      419.05      491.87    121.58 o
  -1  -8   1      157.21      169.37     27.80 o
   0  -8   1      393.49      412.21     63.64 o
   1  -8   1      905.44      992.40     85.14 o
   2  -8   1        3.12       27.40     31.59 o
   3  -8   1      863.63     1012.51     93.84 o
   4  -8   1      576.27      757.68     95.01 o
   5  -8   1        1.69        0.86     37.81 o
   6  -8   1       34.34        0.00     26.46 o
  -7  -7   1        0.10        2.39     44.89 o
  -6  -7   1       43.35       66.21     43.99 o
  -5  -7   1      186.49      197.77     40.34 o
  -4  -7   1      377.43      387.82     45.47 o
  -3  -7   1      238.00      227.03     33.01 o
  -2  -7   1      548.44      624.65     41.59 o
  -1  -7   1       76.92       64.39     23.57 o
   0  -7   1        0.04       14.60     23.17 o
   1  -7   1     2732.51     3055.23    145.98 o
   2  -7   1      423.17      499.79     67.83 o
   3  -7   1      551.35      575.23     75.76 o
   4  -7   1      306.11      349.52     67.56 o
   5  -7   1        7.27        0.00     34.84 o
   6  -7   1        0.50        0.00     28.30 o
  -7  -6   1       26.16        0.00     35.15 o
  -6  -6   1       16.20        6.49     28.71 o
  -5  -6   1       78.67       18.38     23.61 o
  -4  -6   1       17.50       24.92     20.53 o
  -3  -6   1      907.09      780.96     55.35 o
  -2  -6   1      164.73      168.15     25.45 o
  -1  -6   1     1853.08     2006.38    129.44 o
   0  -6   1       39.49       45.61     25.24 o
   1  -6   1     2069.70     2551.03    123.40 o
   2  -6   1       35.63       17.13     26.73 o
   3  -6   1       88.77       91.58     36.82 o
   4  -6   1      150.53      106.55     37.81 o
   5  -6   1      123.43       75.09     39.93 o
   6  -6   1       43.22       30.56     30.74 o
  -7  -5   1        2.16        0.00     36.28 o
  -6  -5   1       10.61       46.15     35.70 o
  -5  -5   1       61.77      109.15     31.97 o
  -4  -5   1      112.94      173.94     32.30 o
  -3  -5   1      119.28      122.52     23.95 o
  -2  -5   1      871.95      955.35     45.03 o
  -1  -5   1     2134.68     2339.77     70.61 o
   0  -5   1        0.08        0.00     16.72 o
   1  -5   1     1746.44     1704.52     92.98 o
   2  -5   1      937.22     1014.44     75.18 o
   3  -5   1       50.90       44.35     28.26 o
   4  -5   1      916.12      900.55     78.74 o
   5  -5   1      257.59      351.10     60.30 o
   7  -5   1       20.99        0.00     23.80 o
  -7  -4   1        0.42       20.69     39.93 o
  -6  -4   1       43.43       46.78     37.95 o
  -5  -4   1       64.68       41.20     23.15 o
  -4  -4   1      446.18      476.50     66.88 o
  -3  -4   1      177.00      295.78     32.05 o
  -2  -4   1     2069.55     2251.11     69.74 o
  -1  -4   1     1688.46     1743.28     55.48 o
   0  -4   1     1543.63     1508.14     76.98 o
   1  -4   1       90.99       81.89     28.48 o
   2  -4   1     4294.39     5081.77    181.81 o
   3  -4   1      634.40      636.48     59.76 o
   4  -4   1       62.38       49.40     27.31 o
   5  -4   1      790.90      842.18     83.88 o
   7  -4   1       13.46        0.00     26.01 o
  -7  -3   1       66.63       48.14     41.92 o
  -6  -3   1       10.73        0.00     27.04 o
  -5  -3   1      468.56      462.32     48.88 o
  -4  -3   1     1380.78     1555.92     61.95 o
  -3  -3   1       54.52       34.05     13.45 o
  -2  -3   1      490.49      546.12     41.76 o
  -1  -3   1      117.91      120.98     21.70 o
   0  -3   1    23074.82    23491.20    408.00 o
   1  -3   1       27.15       41.78     20.06 o
   2  -3   1      669.00      556.21     47.86 o
   3  -3   1     1596.39     1781.72     96.68 o
   4  -3   1       35.73       33.82     17.03 o
   5  -3   1       78.66      102.89     24.54 o
   7  -3   1      129.93       62.51     34.97 o
  -7  -2   1       54.37       76.26     38.85 o
  -6  -2   1      153.37       89.92     36.73 o
  -5  -2   1        0.50       17.08     27.20 o
  -4  -2   1      434.54      559.17     35.20 o
  -3  -2   1       14.52       13.64      9.62 o
  -2  -2   1     1348.45     1636.70     47.29 o
  -1  -2   1      119.97      107.26     14.15 o
   0  -2   1      360.73      253.70     23.39 o
   1  -2   1     4008.85     4245.94    136.83 o
   2  -2   1      593.77      578.98     32.02 o
   3  -2   1     2516.78     2936.92     86.82 o
   4  -2   1      534.46      540.30     41.76 o
   5  -2   1       76.00       87.12     23.88 o
   7  -2   1       19.82        8.25     26.41 o
  -7  -1   1       29.37       35.92     27.54 o
  -6  -1   1      652.98      626.30     80.27 o
  -5  -1   1      102.28       95.17     26.35 o
  -4  -1   1       17.99       31.17     16.10 o
  -3  -1   1        0.24       24.36     12.85 o
  -2  -1   1      572.29      674.80     56.50 o
  -1  -1   1       29.91        5.54     12.12 o
   0  -1   1      230.01      219.84     11.00 o
   1  -1   1    19042.70    20170.52    348.71 o
   2  -1   1      405.50      398.42     39.62 o
   3  -1   1     1072.18     1243.72     76.66 o
   4  -1   1      664.43      730.50     71.35 o
  -7   0   1        0.62        0.00     25.87 o
  -6   0   1      139.34      124.80     45.21 o
  -5   0   1      215.50      102.23     52.24 o
  -4   0   1      965.04     1209.65     55.99 o
  -3   0   1      552.14      623.91     48.86 o
  -2   0   1       33.27       47.91     19.29 o
  -1   0   1     2309.03     2867.33     83.24 o
   0   0   1       44.53        0.00      2.43 o
   1   0   1     1207.20     1344.40     55.39 o
   2   0   1     1271.98     1626.95     76.39 o
   3   0   1      913.98     1000.61     66.48 o
   4   0   1     1442.88     1793.21    104.25 o
   5   0   1      279.95      289.58     53.09 o
   6   0   1        9.59        2.12     22.58 o
  -6   1   1        2.74       28.17     29.43 o
  -5   1   1        1.32        0.00     14.41 o
  -4   1   1        1.28        0.00     17.04 o
  -3   1   1        3.23        0.00     13.30 o
  -2   1   1       34.67        7.62     14.60 o
  -1   1   1     5187.81     6748.06    123.40 o
   0   1   1      578.12      466.88     21.00 o
   1   1   1     2510.38     2637.29     64.88 o
   2   1   1      230.17      190.92     30.96 o
   3   1   1        0.22        3.56     18.70 o
   4   1   1      238.86      270.29     48.41 o
   5   1   1      522.94      431.32     64.68 o
   6   1   1        0.33        7.12     22.85 o
  -7   2   1        0.00        0.00     31.10 o
  -6   2   1       28.04        3.34     31.73 o
  -5   2   1        2.31        0.00     12.68 o
  -4   2   1       68.14      110.53     31.26 o
  -3   2   1      507.11      691.78     35.43 o
  -2   2   1      353.99      338.82     25.40 o
  -1   2   1     1223.73     1145.19     49.71 o
   1   2   1       27.98       16.73     15.57 o
   2   2   1       83.42       64.88     15.09 o
   3   2   1       17.14       61.56     17.26 o
   4   2   1      617.29      672.19     46.29 o
   5   2   1     1151.88     1129.35     62.54 o
   6   2   1      147.68      107.47     29.45 o
  -7   3   1       27.26       20.46     36.28 o
  -6   3   1      108.36       34.12     33.08 o
  -5   3   1      145.87      120.79     38.76 o
  -4   3   1       58.01       45.93     26.14 o
  -3   3   1      756.56      823.35     58.23 o
  -2   3   1      505.86      506.82     41.87 o
  -1   3   1        0.50        0.00     14.47 o
   0   3   1     1283.17      843.90     35.88 o
   1   3   1      181.59      137.00     24.47 o
   2   3   1      334.94      356.62     31.10 o
   3   3   1      196.30      153.60     25.08 o
   4   3   1        9.88       14.12     17.94 o
   5   3   1      418.49      360.99     44.08 o
   6   3   1        6.57       24.85     23.25 o
  -7   4   1       46.55       21.05     37.68 o
  -6   4   1      245.33      154.64     47.46 o
  -5   4   1      188.73      179.43     46.60 o
  -4   4   1        5.08       12.21     22.90 o
  -3   4   1      297.81      269.02     41.37 o
  -2   4   1       81.92       94.74     25.87 o
  -1   4   1       13.51        3.70     15.86 o
   0   4   1        0.33        0.00      8.90 o
   1   4   1      332.32      289.04     21.25 o
   2   4   1        0.63        0.00      8.76 o
   3   4   1      951.14     1083.69     50.03 o
   4   4   1      125.00       78.63     29.07 o
   5   4   1      620.93      631.39     56.41 o
   6   4   1      583.38      653.99     98.73 o
  -7   5   1       34.65        9.92     37.36 o
  -6   5   1        0.64        0.00     22.40 o
  -5   5   1       93.50       26.95     26.50 o
  -4   5   1      338.57      327.57     53.05 o
  -3   5   1      117.21      133.18     35.29 o
  -2   5   1       30.36       62.51     28.17 o
  -1   5   1      143.61      138.50     31.37 o
   0   5   1      337.99      355.16     23.43 o
   1   5   1        0.45        0.00      9.29 o
   2   5   1        1.37       17.98     11.29 o
   3   5   1     1611.26     1714.80     65.93 o
   4   5   1       15.25        8.05     25.17 o
   5   5   1      129.15      135.42     30.67 o
   6   5   1      359.24      438.14     89.22 o
  -6   6   1       89.16       69.50     41.92 o
  -5   6   1      164.86      105.92     43.94 o
  -4   6   1      236.44      266.10     54.67 o
  -3   6   1      184.82      157.43     44.17 o
  -2   6   1        6.84        0.00     22.58 o
  -1   6   1        0.82        0.00     17.67 o
   0   6   1      243.49      259.11     44.89 o
   1   6   1      200.01      185.30     24.37 o
   2   6   1       13.31        0.00     11.16 o
   3   6   1      417.05      420.39     37.38 o
   4   6   1      514.31      516.68     47.16 o
   5   6   1      170.76      195.62     38.66 o
   6   6   1       92.24      125.72     41.22 o
  -6   7   1      146.30       79.05     42.10 o
  -5   7   1       33.43        8.25     28.75 o
  -4   7   1       29.40        8.30     19.13 o
  -3   7   1      316.38      335.46     59.40 o
  -2   7   1        4.06        0.00     19.43 o
  -1   7   1        0.15       24.97     23.17 o
   0   7   1       19.94       20.04     11.66 o
   1   7   1     1650.33     1620.82     62.06 o
   2   7   1      184.55      207.59     28.45 o
   3   7   1       36.82       34.34     16.33 o
   4   7   1      530.90      568.34     50.43 o
   5   7   1        1.88        0.00     20.51 o
   6   7   1        0.04        0.00     22.67 o
  -6   8   1       19.49        0.00     31.23 o
  -5   8   1       79.30       47.68     36.96 o
  -4   8   1       66.57       44.11     23.49 o
  -3   8   1      308.97      342.62     62.78 o
  -2   8   1        3.92        0.00     23.66 o
  -1   8   1      388.32      482.73     43.13 o
   0   8   1       28.96       15.99     12.19 o
   1   8   1      425.83      404.65     28.34 o
   2   8   1      268.28      297.03     35.28 o
   3   8   1       10.31       15.71     16.48 o
   4   8   1        0.22       20.53     26.73 o
   5   8   1        2.41        0.00     18.98 o
   6   8   1        0.41        3.61     26.11 o
  -6   9   1       12.23       26.64     43.72 o
  -5   9   1       32.91       29.97     32.95 o
  -4   9   1       19.57       14.07     30.63 o
  -3   9   1      297.22      314.19     43.96 o
  -2   9   1        1.48        0.00     16.97 o
  -1   9   1      165.96      199.21     29.63 o
   0   9   1        1.26       19.30     13.75 o
   1   9   1       94.46       52.51     38.90 o
   2   9   1      196.31      160.56     30.16 o
   3   9   1        0.29       13.53     22.11 o
   4   9   1        2.07       14.83     19.56 o
   5   9   1        7.66       21.27     26.59 o
   6   9   1       10.85       37.51     30.70 o
  -5  10   1      259.78       25.51     31.86 o
  -4  10   1      111.47      117.31     67.24 o
  -3  10   1       82.72       66.36     36.75 o
  -2  10   1      954.58      883.22     63.79 o
  -1  10   1      115.48      135.11     27.08 o
   0  10   1        2.45        7.28     14.62 o
   1  10   1        0.47        0.00     33.89 o
   2  10   1     2990.97     3432.02    157.16 o
   3  10   1        5.31        0.00     18.64 o
   4  10   1      122.16       90.21     30.22 o
   5  10   1       46.73       67.89     30.02 o
   6  10   1       43.59       46.17     34.57 o
  -5  11   1       90.32       16.81     26.05 o
  -4  11   1        1.14        0.00     23.13 o
  -3  11   1        0.08        0.00     22.09 o
  -2  11   1      331.28      386.54     48.43 o
  -1  11   1        5.79        0.00     25.13 o
   0  11   1      953.67      957.61    104.52 o
   1  11   1       15.93       22.13     40.74 o
   2  11   1       60.14       11.49     44.71 o
   3  11   1        3.87        5.05     24.41 o
   4  11   1       21.15       30.99     57.51 o
   5  11   1       46.99       52.17     30.51 o
   6  11   1       17.13       51.38     35.25 o
  -4  12   1      491.70      562.10    137.08 o
  -3  12   1       12.06       41.78     28.34 o
  -2  12   1       59.87       72.31     34.23 o
  -1  12   1       24.59        5.71     19.60 o
   0  12   1       97.52       76.17     47.95 o
   1  12   1        0.00        9.92     38.81 o
   2  12   1       84.16       32.81     48.32 o
   3  12   1        9.11        0.00     30.85 o
   4  12   1        6.16        0.00     24.74 o
   5  12   1       28.97       31.11     30.23 o
  -4  13   1        7.15        0.00     29.75 o
  -3  13   1        7.60        0.00     28.19 o
  -2  13   1       29.28        0.96     26.68 o
  -1  13   1      399.25      401.98     86.40 o
   0  13   1       40.91       42.41     44.80 o
   1  13   1       72.66       86.44     50.21 o
   2  13   1       32.77        0.00     43.90 o
   3  13   1       70.32       66.75     55.62 o
   4  13   1        9.47       39.62     27.95 o
   5  13   1       55.58       36.40     38.64 o
  -3  14   1       44.06       38.49     52.44 o
  -2  14   1       11.17       21.86     43.54 o
  -1  14   1      147.51      230.58     71.35 o
   0  14   1        5.45        0.00     43.40 o
   1  14   1        9.15       10.14     46.11 o
   2  14   1       45.06        0.00     46.74 o
   3  14   1        5.63       57.64     52.55 o
   4  14   1       55.03       36.48     48.29 o
  -2  15   1       10.24        0.00     46.29 o
  -1  15   1        0.03        0.00     48.32 o
   0  15   1      107.60      170.32     68.78 o
   1  15   1        3.20        0.00     46.47 o
   2  15   1       14.14        0.00     43.09 o
   3  15   1       25.59       99.43     45.43 o
  -1  16   1        6.50       84.01     58.68 o
   0  16   1        8.59       58.91     50.39 o
   1  16   1        0.10        1.13     59.90 o
   2  16   1       87.50        0.00     29.43 o
  -2 -16   2       10.37        0.00     34.03 o
  -1 -16   2      145.03        0.00     42.32 o
   0 -16   2        4.48        0.00     63.19 o
   1 -16   2       25.61      134.67     71.30 o
  -3 -15   2       41.34       31.59     42.91 o
  -2 -15   2        0.73       24.92     46.33 o
  -1 -15   2       36.21        0.00     51.38 o
   0 -15   2        7.62       70.31     57.06 o
   1 -15   2        6.12        1.44     51.97 o
   2 -15   2        3.21       19.65     51.02 o
  -4 -14   2       57.88       80.97     37.96 o
  -3 -14   2       52.67       65.71     56.20 o
  -2 -14   2        4.64        0.00     49.44 o
  -1 -14   2      144.17      104.16     66.52 o
   0 -14   2       46.29       54.35     54.85 o
   1 -14   2        5.85       27.58     40.52 o
   2 -14   2       13.69       19.11     47.19 o
   3 -14   2       58.00       29.13     46.15 o
  -4 -13   2        0.54        0.00     27.59 o
  -3 -13   2      104.15      122.63     50.50 o
  -2 -13   2        2.56        0.00     46.92 o
  -1 -13   2        2.56        0.00     43.58 o
   0 -13   2       25.20       56.29     45.57 o
   1 -13   2       62.81        4.69     41.55 o
   2 -13   2       68.64       15.09     51.36 o
   3 -13   2       47.36       72.05     32.49 o
   4 -13   2       25.98       29.03     46.78 o
  -5 -12   2       14.39       71.50     35.52 o
  -4 -12   2      123.47      196.81     85.41 o
  -3 -12   2       78.90       69.56     32.50 o
  -2 -12   2      197.16      323.06     77.43 o
  -1 -12   2      120.11       34.61     56.25 o
   0 -12   2      494.54      616.38     98.03 o
   1 -12   2       29.77       21.14     43.94 o
   2 -12   2        8.16        0.00     37.18 o
   3 -12   2       47.02       48.41     51.20 o
   4 -12   2       67.70       79.22     59.99 o
  -5 -11   2        1.88       27.07     29.60 o
  -4 -11   2      112.36       86.87     37.18 o
  -3 -11   2        0.36        0.00     19.76 o
  -2 -11   2      165.47      129.48     35.36 o
  -1 -11   2     2911.52     3078.58    181.86 o
   0 -11   2       45.76      132.87     48.32 o
   1 -11   2       75.46       87.57     46.11 o
   2 -11   2        0.71        0.00     34.07 o
   3 -11   2      408.53      359.30     80.54 o
   4 -11   2      243.88      359.44     83.56 o
   5 -11   2       12.74        5.21     18.52 o
  -6 -10   2        2.28        5.77     43.31 o
  -5 -10   2        7.87       51.95     29.95 o
  -4 -10   2        4.60       15.16     22.88 o
  -3 -10   2      319.26      325.28     53.57 o
  -2 -10   2        6.58       10.34     22.04 o
  -1 -10   2      753.83      727.66     94.96 o
   0 -10   2       54.37       25.92     35.02 o
   1 -10   2      112.31      151.26     55.93 o
   2 -10   2        7.53       21.27     39.30 o
   3 -10   2       11.07       50.43     47.59 o
   4 -10   2      162.55       67.11     52.91 o
   5 -10   2       11.25       55.71     55.66 o
  -6  -9   2       19.29       11.09     41.10 o
  -5  -9   2       53.11       67.10     30.46 o
  -4  -9   2        0.84        1.36     28.46 o
  -3  -9   2       20.19       19.98     20.11 o
  -2  -9   2       23.66       31.08     22.59 o
  -1  -9   2        7.02        4.77     26.77 o
   0  -9   2       99.28       92.44     41.06 o
   1  -9   2      245.55      145.04     48.00 o
   2  -9   2      499.85      418.75     74.59 o
   3  -9   2       60.25       63.64     44.98 o
   4  -9   2      320.57      309.59     71.93 o
   5  -9   2      116.13      317.48     78.69 o
  -6  -8   2       16.01        1.98     38.72 o
  -5  -8   2       68.92       59.99     35.97 o
  -4  -8   2        0.01        7.53     18.82 o
  -3  -8   2      404.07      427.79     74.32 o
  -2  -8   2        3.55        0.00     25.49 o
  -1  -8   2       93.09       83.47     37.77 o
   0  -8   2      496.36      575.95     73.06 o
   1  -8   2       24.25       13.03     26.50 o
   2  -8   2     2002.07     2540.07    145.67 o
   3  -8   2      146.45      142.87     47.91 o
   4  -8   2       18.63        0.59     35.79 o
   5  -8   2      247.44      318.15     72.92 o
  -6  -7   2       42.26       43.94     42.14 o
  -5  -7   2        5.55       33.88     23.65 o
  -4  -7   2       63.02       39.32     19.86 o
  -3  -7   2      271.10      195.55     31.02 o
  -2  -7   2      234.19      256.75     38.54 o
  -1  -7   2      178.26      182.27     40.20 o
   0  -7   2       74.47       45.52     30.78 o
   1  -7   2        5.19        0.00     24.16 o
   2  -7   2       38.17        2.57     28.85 o
   3  -7   2      491.67      416.45     69.95 o
   4  -7   2      677.28      610.79     83.24 o
   5  -7   2      186.17      336.95     70.72 o
  -7  -6   2       17.27       11.22     39.21 o
  -6  -6   2       30.59       48.09     36.87 o
  -5  -6   2      457.54      604.25     72.92 o
  -4  -6   2     1030.01     1003.04     58.92 o
  -3  -6   2       32.41       34.18     18.40 o
  -2  -6   2      332.20      366.59     44.51 o
  -1  -6   2        5.28        0.00     11.04 o
   0  -6   2     1692.39     1830.08    102.49 o
   1  -6   2      154.60      159.86     39.66 o
   2  -6   2       48.95       34.16     30.69 o
   3  -6   2      556.88      424.83     64.63 o
   4  -6   2      609.03      587.00     73.01 o
   5  -6   2        1.95        0.59     29.39 o
  -7  -5   2       71.03       51.43     48.50 o
  -6  -5   2      106.58      131.38     46.38 o
  -5  -5   2      129.42       77.29     68.91 o
  -4  -5   2      248.85      254.85     36.64 o
  -3  -5   2        3.13        0.19     14.01 o
  -2  -5   2      965.06     1047.43     50.30 o
  -1  -5   2      260.67      267.07     26.61 o
   0  -5   2       93.21      134.99     33.31 o
   1  -5   2     1751.01     2014.33    104.43 o
   2  -5   2      214.39      230.08     44.84 o
   3  -5   2       79.39       64.23     29.03 o
   4  -5   2       36.25       42.05     25.46 o
   5  -5   2        7.27        0.00     25.10 o
   7  -5   2       20.40        0.00     23.39 o
  -7  -4   2       92.15       93.21     56.11 o
  -6  -4   2       31.82        0.00     28.62 o
  -5  -4   2       78.94       67.88     64.50 o
  -4  -4   2       45.70       10.59     17.58 o
  -3  -4   2        4.72       18.55     14.13 o
  -2  -4   2        2.90       11.82     18.48 o
  -1  -4   2       82.65      129.25     19.20 o
   0  -4   2       31.56       34.85     11.47 o
   1  -4   2      542.50      496.81     51.34 o
   2  -4   2     1048.73     1025.49     70.72 o
   3  -4   2       77.04       43.22     27.45 o
   4  -4   2       58.89        8.56     22.94 o
   5  -4   2       79.81       34.03     28.35 o
   7  -4   2      110.07       55.21     33.58 o
  -7  -3   2       15.23        0.00     33.40 o
  -6  -3   2       76.77       74.73     39.12 o
  -5  -3   2     1495.94     1492.65     73.47 o
  -4  -3   2      836.53      842.83     38.29 o
  -3  -3   2       17.03       13.70     10.57 o
  -2  -3   2       28.93       13.05     10.55 o
  -1  -3   2     2909.08     2927.19     74.11 o
   0  -3   2      559.27      533.92     25.61 o
   1  -3   2       46.18       37.72     18.57 o
   2  -3   2     1566.73     1628.03     86.40 o
   3  -3   2      134.61       73.96     27.94 o
   4  -3   2     2121.78     2080.26     81.73 o
   5  -3   2       52.42        0.00     19.04 o
   7  -3   2      118.23       56.52     29.97 o
  -7  -2   2       11.25       20.01     33.49 o
  -6  -2   2      343.81      363.90     71.35 o
  -5  -2   2     1542.07     1663.18    107.04 o
  -4  -2   2        0.17       19.15     13.49 o
  -3  -2   2      618.79      791.60     32.60 o
  -2  -2   2       88.31      116.36     15.11 o
  -1  -2   2     1256.52     1295.23     57.28 o
   0  -2   2       27.67       24.79      6.17 o
   1  -2   2     2214.61     2447.23     95.46 o
   2  -2   2       39.63       35.43     20.12 o
   3  -2   2        0.83        9.86     25.74 o
   4  -2   2        3.42       37.68     17.27 o
   5  -2   2      348.16      290.03     38.08 o
   6  -2   2      529.04      431.79     51.92 o
   7  -2   2       80.90        4.96     26.55 o
  -7  -1   2       62.20       58.41     39.53 o
  -6  -1   2      230.14      113.31     42.14 o
  -5  -1   2        6.55        0.00     27.76 o
  -4  -1   2        6.63       22.44     16.81 o
  -3  -1   2      828.01      851.67     63.59 o
  -2  -1   2        2.33        6.64     10.60 o
  -1  -1   2      709.83      745.39     20.69 o
   0  -1   2      346.69      283.86     21.16 o
   1  -1   2     1738.77     1832.51     68.21 o
   2  -1   2        0.66        0.00     15.59 o
   3  -1   2      191.98      170.37     38.58 o
   4  -1   2        3.11        0.00     19.43 o
   6  -1   2       62.64       54.24     25.76 o
  -7   0   2       43.97       54.44     33.08 o
  -5   0   2        8.36        0.00     23.48 o
  -4   0   2      263.34      314.65     55.55 o
  -3   0   2      311.36      419.92     32.18 o
  -2   0   2       20.91       40.54     14.60 o
  -1   0   2       49.25       48.20      8.61 o
   0   0   2     5256.69     2629.22     68.73 o
   1   0   2     1679.40     1665.96     41.39 o
   2   0   2     4272.70     4860.57    163.74 o
   3   0   2      134.63      198.85     39.80 o
   4   0   2       51.94       11.63     26.95 o
   5   0   2      135.25       75.49     36.73 o
  -6   1   2        3.33       37.63     33.22 o
  -5   1   2      134.73      253.48     53.50 o
  -4   1   2       27.12       26.23     26.73 o
  -3   1   2       68.41       93.43     18.64 o
  -2   1   2      423.03      472.10     24.77 o
  -1   1   2      101.02      143.27     11.91 o
   0   1   2      181.42      158.70      9.43 o
   1   1   2      621.64      605.85     21.29 o
   2   1   2      904.41      988.44     60.94 o
   3   1   2       94.91      144.81     33.26 o
   4   1   2       84.88       46.83     28.26 o
   5   1   2      200.86      253.79     55.44 o
   6   1   2       38.65        8.78     18.71 o
  -6   2   2      500.66      496.77     74.68 o
  -5   2   2       88.78      162.30     46.69 o
  -4   2   2     1112.90     1250.24     45.21 o
  -3   2   2       97.27      103.70     15.19 o
  -2   2   2      357.37      446.60     41.98 o
  -1   2   2      787.16      799.24     31.59 o
   0   2   2     8619.54     8075.70    598.17 o
   1   2   2      808.63      859.01     25.47 o
   2   2   2       12.54       13.32     11.32 o
   3   2   2      141.30      129.97     21.60 o
   4   2   2       85.58      112.48     24.95 o
   5   2   2      105.37      108.98     27.97 o
   6   2   2      350.80      378.44     57.31 o
  -7   3   2       19.87       57.92     45.25 o
  -6   3   2      225.18      271.59     60.17 o
  -5   3   2        4.09        0.00     23.35 o
  -4   3   2     1578.73     1326.63     60.60 o
  -3   3   2      967.94     1242.06     53.12 o
  -2   3   2      205.01      205.70     21.68 o
  -1   3   2      138.03      114.90     15.65 o
   0   3   2       46.08       36.33     18.39 o
   1   3   2        2.77        0.00     10.50 o
   2   3   2       17.44        0.91     10.11 o
   3   3   2      677.46      742.30     45.30 o
   4   3   2       18.60       40.10     19.79 o
   5   3   2       26.93       34.67     31.17 o
   6   3   2     1042.11     1078.95     66.02 o
  -7   4   2       56.22       55.89     42.10 o
  -6   4   2        0.21        0.00     31.64 o
  -5   4   2       63.67       58.82     34.97 o
  -4   4   2      795.77      654.81     46.67 o
  -3   4   2     2537.59     2911.00     90.56 o
  -2   4   2        1.39       17.87     12.58 o
  -1   4   2      970.63      856.95     36.69 o
   0   4   2        0.25        1.52      8.38 o
   1   4   2      186.46      176.93     18.53 o
   2   4   2      220.58      276.91     24.84 o
   3   4   2      657.18      676.14     39.89 o
   4   4   2        0.52        0.00     15.58 o
   5   4   2       26.64       22.24     23.54 o
   6   4   2      530.30      516.31     56.18 o
  -7   5   2       62.92       19.52     38.90 o
  -6   5   2      126.60      122.95     44.08 o
  -5   5   2      102.60      112.04     45.21 o
  -4   5   2       39.56       55.92     23.29 o
  -3   5   2     4617.10     5108.29    135.73 o
  -2   5   2        3.16        3.81     13.36 o
  -1   5   2      721.76      859.50     39.27 o
   0   5   2       85.75       82.23     15.49 o
   1   5   2       94.21       67.82     15.84 o
   2   5   2      254.58      289.59     26.94 o
   3   5   2        0.01        0.00     10.53 o
   4   5   2      348.46      392.91     48.18 o
   5   5   2       26.02       29.16     21.07 o
   6   5   2       82.34       85.44     29.43 o
  -6   6   2       84.45       88.56     44.98 o
  -5   6   2      377.41      350.47     65.71 o
  -4   6   2       15.40        0.00     17.93 o
  -3   6   2        6.93       22.56     17.35 o
  -2   6   2        0.04        0.00     13.05 o
  -1   6   2       42.12       44.63     15.46 o
   0   6   2      203.79      147.71     19.92 o
   1   6   2      174.00      183.54     15.22 o
   2   6   2      104.80      101.51     19.86 o
   3   6   2      287.30      345.54     39.37 o
   4   6   2      139.56      188.67     64.88 o
   5   6   2      101.57      151.15     34.59 o
   6   6   2       15.77       19.20     33.69 o
  -6   7   2        1.69       17.85     40.43 o
  -5   7   2       44.79       87.44     44.94 o
  -4   7   2        9.21        7.72     21.65 o
  -3   7   2     1331.22     1483.11     71.30 o
  -2   7   2     1264.40     1274.46     59.51 o
  -1   7   2        0.69        9.26     12.65 o
   0   7   2      647.01      702.70     36.99 o
   1   7   2      432.81      419.43     26.49 o
   2   7   2     1766.80     1753.41     78.04 o
   3   7   2       14.94       15.53     13.94 o
   4   7   2       37.71       11.37     21.59 o
   5   7   2      175.86      179.32     36.67 o
   6   7   2        0.85       42.92     27.00 o
  -6   8   2       55.59       62.74     48.36 o
  -5   8   2       65.04       94.56     47.55 o
  -4   8   2      192.74      149.11     34.56 o
  -3   8   2      184.84      186.40     34.29 o
  -2   8   2      453.42      463.72     96.04 o
  -1   8   2        0.59        9.76     13.58 o
   0   8   2      694.90      700.28     57.17 o
   1   8   2      424.69      340.60     29.66 o
   2   8   2       17.83       36.42     18.21 o
   3   8   2        5.15       24.01     18.64 o
   4   8   2        4.05        5.82     20.02 o
   5   8   2       79.22       85.75     30.75 o
   6   8   2       29.88       41.94     31.57 o
  -6   9   2        0.03        0.00     33.13 o
  -5   9   2      113.34      228.10     59.85 o
  -4   9   2     1187.06     1388.97     80.08 o
  -3   9   2        0.72       10.07     31.14 o
  -2   9   2      156.90      116.03     27.80 o
  -1   9   2      575.52      649.24     48.04 o
   0   9   2       76.50       89.54     25.51 o
   1   9   2       18.57        9.65     34.30 o
   2   9   2      429.52      401.66     43.22 o
   3   9   2      459.77      470.10     46.42 o
   4   9   2       21.83       35.81     21.74 o
   5   9   2      155.97      113.41     32.57 o
   6   9   2       20.76        0.00     30.96 o
  -5  10   2        0.81        0.00     27.40 o
  -4  10   2        2.13        0.00     35.02 o
  -3  10   2        8.92        0.00     20.57 o
  -2  10   2      337.65      316.81     42.83 o
  -1  10   2      972.86     1055.69     73.58 o
   0  10   2       25.12       34.17     17.85 o
   1  10   2      209.88      205.48     60.53 o
   2  10   2      631.56      679.11     87.44 o
   3  10   2       13.17       11.23     30.29 o
   4  10   2      185.28      165.85     36.94 o
   5  10   2        0.04       22.93     29.59 o
   6  10   2        2.38        0.00     53.00 o
  -5  11   2        6.74       18.88     27.13 o
  -4  11   2       19.65        0.72     35.47 o
  -3  11   2      119.39      101.95     36.57 o
  -2  11   2        0.89        0.00     19.37 o
  -1  11   2      561.66      513.63     48.23 o
   0  11   2       36.80       21.18     36.69 o
   1  11   2      420.71      343.53     75.76 o
   2  11   2      804.81     1083.81    112.90 o
   3  11   2       39.62       26.03     20.69 o
   4  11   2        0.19       11.68     23.03 o
   5  11   2        2.77        0.00     23.77 o
   6  11   2       93.64      108.08     75.45 o
  -4  12   2       17.46       26.23     42.64 o
  -3  12   2      162.23      233.01     47.91 o
  -2  12   2       11.89        0.00     18.13 o
  -1  12   2      347.02      309.09     70.44 o
   0  12   2      204.54      202.41     62.56 o
   1  12   2        2.96        0.00     28.01 o
   2  12   2      394.48      415.05     83.56 o
   3  12   2      136.12      177.03     87.80 o
   4  12   2       82.53      117.37     57.94 o
   5  12   2        2.62        8.76     27.52 o
  -4  13   2       38.44       78.92     47.23 o
  -3  13   2       47.92       69.21     34.46 o
  -2  13   2       78.52      104.62     33.71 o
  -1  13   2      170.01      148.51     56.47 o
   0  13   2       72.36      131.11     55.84 o
   1  13   2       22.71        0.00     43.67 o
   2  13   2       57.70       88.38     52.06 o
   3  13   2      333.35      403.33     92.84 o
   4  13   2       41.95        5.88     27.91 o
   5  13   2       77.37      112.82     43.37 o
  -3  14   2       16.11       37.83     32.16 o
  -2  14   2        9.97       41.33     45.48 o
  -1  14   2        1.10        4.60     47.77 o
   0  14   2       86.83      144.00     59.85 o
   1  14   2       43.89       54.72     55.30 o
   2  14   2      109.96      142.74     57.60 o
   3  14   2       78.13      259.47     78.42 o
   4  14   2       95.78       83.94     35.97 o
  -3  15   2        6.50       22.36     31.66 o
  -2  15   2      136.20      188.80     66.75 o
  -1  15   2        6.67       18.52     46.02 o
   0  15   2      181.07      341.95     82.48 o
   1  15   2       41.18      106.46     61.79 o
   2  15   2        2.04        0.00     41.96 o
   3  15   2        0.05       27.22     39.66 o
   4  15   2        9.12       33.17     52.06 o
  -1  16   2        5.64       15.05     55.66 o
   0  16   2        1.94       20.46     54.76 o
   1  16   2      173.55      116.73     56.34 o
   2  16   2       12.01       49.08     48.99 o
  -1 -16   3        0.49        0.00     40.16 o
   0 -16   3       34.67      124.93     73.06 o
  -3 -15   3        1.57       67.97     44.71 o
  -2 -15   3       32.96        0.00     31.73 o
  -1 -15   3       41.86        0.00     45.66 o
   0 -15   3      137.98      148.28     67.65 o
   1 -15   3       14.32       16.99     48.32 o
   2 -15   3        8.47       11.85     52.60 o
  -4 -14   3       24.38       64.07     61.41 o
  -3 -14   3       41.60       47.10     30.30 o
  -1 -14   3      492.08      738.75    121.69 o
   0 -14   3        2.70        9.37     48.00 o
   1 -14   3        2.53        0.00     39.89 o
   2 -14   3        2.55        0.00     45.66 o
   3 -14   3       53.53       67.57     54.20 o
  -4 -13   3        0.41       16.79     30.20 o
  -3 -13   3      161.68      197.21    105.13 o
  -2 -13   3        0.01        0.00     49.26 o
  -1 -13   3        5.27       23.84     56.83 o
   0 -13   3       39.80       29.16     45.66 o
   1 -13   3      142.00      214.49     63.37 o
   2 -13   3        3.16        4.73     46.15 o
   3 -13   3        7.66       37.99     51.65 o
   4 -13   3       51.13       19.55     27.04 o
  -5 -12   3       14.36       38.77     44.87 o
  -4 -12   3       48.62       74.98     32.21 o
  -3 -12   3       33.80       19.61     28.01 o
  -2 -12   3        4.70        0.00     20.11 o
  -1 -12   3      203.98      201.15     69.41 o
   0 -12   3      148.73      191.86     65.98 o
   1 -12   3       29.97       47.59     40.70 o
   2 -12   3      280.48      173.07     62.83 o
   3 -12   3        0.15        0.00     40.20 o
   4 -12   3      108.36       36.06     54.63 o
  -5 -11   3        0.03        0.00     27.38 o
  -4 -11   3        0.69       12.41     31.84 o
  -3 -11   3       21.76       47.58     40.23 o
  -2 -11   3        0.49        0.00     18.68 o
  -1 -11   3      334.80      303.01     80.86 o
   0 -11   3       62.52       68.64     46.56 o
   1 -11   3        5.00        0.00     35.06 o
   2 -11   3      186.45      144.86     60.84 o
   3 -11   3        7.00       61.97     49.35 o
   4 -11   3        7.32        0.00     48.95 o
   5 -11   3      102.99      249.37     82.75 o
  -6 -10   3        2.45       53.09     58.28 o
  -5 -10   3      318.55      348.90    115.34 o
  -4 -10   3       48.17       55.83     28.81 o
  -3 -10   3        0.55        5.66     20.02 o
  -2 -10   3      404.72      461.16    115.40 o
  -1 -10   3       21.09        0.00     44.21 o
   0 -10   3      218.76      236.39     67.47 o
   1 -10   3      101.85       68.96     42.95 o
   2 -10   3       78.01       75.94     49.26 o
   3 -10   3        5.87        0.00     39.26 o
   4 -10   3       31.31       63.01     50.75 o
   5 -10   3      125.04      222.56     73.42 o
  -6  -9   3        3.62       19.25     43.18 o
  -5  -9   3      235.02      288.50     53.21 o
  -4  -9   3      701.51      771.81    170.79 o
  -3  -9   3        0.45        0.00     18.09 o
  -2  -9   3        5.84        0.07     19.46 o
  -1  -9   3      130.92      126.10     28.90 o
   0  -9   3        2.11        8.47     34.93 o
   1  -9   3      425.17      429.43     72.70 o
   2  -9   3        6.73       40.79     37.18 o
   3  -9   3      805.67      679.89     93.88 o
   4  -9   3       43.16       43.22     46.29 o
   5  -9   3       16.19        0.00     40.47 o
  -6  -8   3       27.31        4.78     34.30 o
  -5  -8   3      107.91       84.72     32.27 o
  -4  -8   3      118.69      100.49     34.70 o
  -3  -8   3       13.63        0.00     16.83 o
  -2  -8   3      184.99      143.31     30.08 o
  -1  -8   3       21.07       18.61     16.72 o
   0  -8   3       67.63       38.49     33.40 o
   1  -8   3       31.63        0.90     29.03 o
   2  -8   3       23.68       28.75     32.09 o
   3  -8   3        6.27       17.71     36.87 o
   4  -8   3       28.04       49.53     40.56 o
   5  -8   3       80.47       96.23     49.49 o
  -6  -7   3       10.34       39.48     35.20 o
  -5  -7   3       21.43       31.60     23.81 o
  -4  -7   3      234.54      247.49     42.52 o
  -3  -7   3        6.52        0.00     14.33 o
  -2  -7   3       28.50       25.90     16.10 o
  -1  -7   3       24.07       12.53     13.40 o
   0  -7   3       21.99        2.43     25.28 o
   1  -7   3       20.27       11.09     24.47 o
   2  -7   3       89.74       60.39     38.04 o
   3  -7   3      116.04       86.22     41.92 o
   4  -7   3        0.10       23.89     34.12 o
   5  -7   3      264.64      264.88     63.64 o
  -7  -6   3        0.01       24.34     45.43 o
  -6  -6   3      147.90      152.97     54.54 o
  -5  -6   3      216.56       92.12    104.45 o
  -4  -6   3      855.48      934.68     58.13 o
  -3  -6   3        1.78        0.00     14.06 o
  -2  -6   3       58.27       46.41     17.97 o
  -1  -6   3      227.45      219.88     36.06 o
   0  -6   3      835.71      792.20     66.75 o
   1  -6   3      273.68      240.32     48.45 o
   2  -6   3      115.49      144.00     44.12 o
   3  -6   3      203.57      171.90     44.71 o
   4  -6   3     1441.92     1513.91    108.94 o
   5  -6   3        0.03        0.00     26.73 o
  -7  -5   3        0.26        0.00     39.48 o
  -6  -5   3      479.88      549.00     91.45 o
  -5  -5   3        0.58       23.30     29.52 o
  -4  -5   3      261.46      121.03    115.31 o
  -3  -5   3      845.62      833.43     58.66 o
  -2  -5   3       24.85       19.25     17.65 o
  -1  -5   3        4.43        8.00     10.78 o
   0  -5   3      758.80      771.45     37.57 o
   1  -5   3       12.89       64.54     29.39 o
   2  -5   3      239.98      200.02     43.90 o
   3  -5   3      152.37       95.86     33.58 o
   4  -5   3      663.33      647.35     76.53 o
   5  -5   3       23.16       24.02     32.50 o
   6  -5   3       34.00       58.46     42.46 o
  -7  -4   3        3.53       19.52     45.75 o
  -6  -4   3      231.02      258.21     69.09 o
  -5  -4   3      998.19     1158.67    112.09 o
  -4  -4   3        8.65        9.41     17.86 o
  -2  -4   3     1653.31     1945.91     64.84 o
  -1  -4   3      803.76      878.32     25.59 o
   0  -4   3      275.66      276.11     23.73 o
   1  -4   3      288.77      269.88     42.05 o
   2  -4   3     1312.41     1103.14     75.90 o
   3  -4   3      348.21      356.06     54.17 o
   4  -4   3       31.36       38.45     27.85 o
   5  -4   3       11.49        0.00     22.35 o
   6  -4   3        9.99       21.72     30.24 o
  -7  -3   3        4.72       13.39     34.25 o
  -6  -3   3      196.34      159.01     52.10 o
  -5  -3   3       72.60       60.12     37.18 o
  -4  -3   3        0.85        0.00     11.32 o
  -3  -3   3       19.69        9.92     10.70 o
  -2  -3   3     3103.19     3953.91     86.38 o
  -1  -3   3       55.06       42.99      8.84 o
   0  -3   3       16.90        8.55      6.73 o
   1  -3   3     1768.56     1502.74     77.34 o
   2  -3   3      234.27      282.37     42.23 o
   3  -3   3      219.78      184.78     58.14 o
   4  -3   3      440.04      342.32     55.12 o
   5  -3   3      149.21       98.63     26.13 o
   6  -3   3        0.02        0.09     26.86 o
  -7  -2   3       18.36       69.45     37.86 o
  -6  -2   3       66.16       35.79     30.87 o
  -5  -2   3     1562.17     1732.23    118.90 o
  -4  -2   3        4.00        5.52     12.85 o
  -3  -2   3        4.16        0.00     10.57 o
  -2  -2   3     2367.13     2705.94     56.65 o
  -1  -2   3      386.77      379.80     19.00 o
   0  -2   3      587.17      551.67     17.68 o
   1  -2   3      417.55      400.45     39.12 o
   2  -2   3      375.65      321.43     28.45 o
   3  -2   3      540.56      501.46     38.97 o
   4  -2   3       72.34       96.64     41.85 o
   5  -2   3       35.51       35.35     20.46 o
   6  -2   3      168.60       94.64     27.99 o
  -7  -1   3       30.55       67.88     35.43 o
  -6  -1   3      252.48      123.67     47.82 o
  -5  -1   3      542.34      650.73     75.22 o
  -4  -1   3     1087.19     1297.39     56.01 o
  -3  -1   3       26.15       14.67     11.78 o
  -2  -1   3     1930.20     2261.76     85.68 o
  -1  -1   3     1032.06     1048.69     25.80 o
   0  -1   3       22.91        7.80      5.19 o
   1  -1   3    10542.52    11313.88    175.23 o
   2  -1   3       14.05       10.46     18.21 o
   3  -1   3      352.77      363.18     51.11 o
   4  -1   3      131.13       47.14     31.95 o
   6  -1   3      144.91      167.66     34.97 o
  -7   0   3       83.72      124.35     44.03 o
  -5   0   3       69.19       64.63     32.99 o
  -4   0   3      526.20      659.87     47.19 o
  -3   0   3        0.32       11.70     12.30 o
  -2   0   3      300.43      451.01     24.25 o
  -1   0   3     3691.94     4842.76    133.59 o
   0   0   3       52.55       57.04      8.50 o
   1   0   3     2815.63     2920.30     64.61 o
   2   0   3       99.69      120.88     27.63 o
   3   0   3      116.18      142.42     36.91 o
   4   0   3      127.74      147.52     40.07 o
   5   0   3       20.48       56.11     34.25 o
  -6   1   3      105.69       89.51     45.61 o
  -5   1   3      100.64      116.78     46.87 o
  -4   1   3      443.47      659.47     72.02 o
  -3   1   3     1087.59     1295.18     64.32 o
  -2   1   3       24.86       45.25     20.60 o
  -1   1   3     4175.27     5615.04    155.76 o
   0   1   3      631.39      534.70     18.50 o
   1   1   3     4757.28     4535.55     70.25 o
   2   1   3      688.21      676.28     51.61 o
   3   1   3       42.77       32.09     25.46 o
   4   1   3      133.16      192.13     44.75 o
   5   1   3       11.24        0.00     29.93 o
   6   1   3       44.05       16.43     36.42 o
  -6   2   3       54.99        4.19     35.65 o
  -5   2   3       81.55       26.77     30.96 o
  -4   2   3      377.37      420.83     32.97 o
  -3   2   3     5474.68     7006.12    123.30 o
  -2   2   3      709.99      841.22     34.96 o
  -1   2   3     2345.79     2658.61     61.50 o
   0   2   3    23508.88    24713.45    413.85 o
   1   2   3      108.01       96.75      8.45 o
   2   2   3      370.98      339.99     33.69 o
   3   2   3      442.98      499.91     33.33 o
   4   2   3      480.96      610.10     44.79 o
   5   2   3       33.20        0.00     17.86 o
   6   2   3      182.40      152.87     72.25 o
  -7   3   3       28.28       41.19     40.70 o
  -6   3   3        1.65        0.00     32.77 o
  -5   3   3       66.49       60.89     38.17 o
  -4   3   3        7.92        0.00     18.50 o
  -3   3   3       96.50       82.65     20.98 o
  -2   3   3       83.88      110.28     17.69 o
  -1   3   3        3.87        4.38      9.56 o
   0   3   3      638.51      720.33     29.46 o
   1   3   3      969.89      983.87     24.41 o
   2   3   3      427.32      405.56     17.96 o
   3   3   3      121.34      162.48     23.99 o
   4   3   3       38.25       63.93     20.81 o
   5   3   3      118.91      186.74     46.54 o
   6   3   3      163.54      105.15     46.83 o
  -7   4   3       28.72       54.04     41.01 o
  -6   4   3        0.15        5.90     31.73 o
  -5   4   3      137.65      139.45     49.53 o
  -4   4   3       27.24        0.00     23.53 o
  -3   4   3     2239.06     2572.52     94.29 o
  -2   4   3     3072.46     3842.54     99.78 o
  -1   4   3       47.32       35.15     12.20 o
   0   4   3      137.59      147.06     29.34 o
   1   4   3     1302.71     1223.85     29.97 o
   2   4   3      765.62      805.03     46.47 o
   3   4   3       67.94       46.07     16.30 o
   4   4   3       66.41      107.09     35.97 o
   5   4   3     1059.76     1169.19     65.39 o
   6   4   3      241.36      167.71     59.63 o
  -6   5   3        2.99        0.00     27.31 o
  -5   5   3      407.94      455.03     75.22 o
  -4   5   3      554.58      500.59     46.62 o
  -3   5   3      315.27      351.22     36.66 o
  -2   5   3     1454.47     1426.09     93.36 o
  -1   5   3        7.25        4.64     15.59 o
   0   5   3      302.62      246.62     38.04 o
   1   5   3     2814.04     2641.88     52.97 o
   2   5   3      349.75      371.95     46.96 o
   3   5   3       24.56       31.90     14.52 o
   4   5   3      520.47      557.79     46.04 o
   5   5   3       24.63       39.61     21.24 o
   6   5   3       22.18       81.49     53.59 o
  -6   6   3        0.42        0.00     31.14 o
  -5   6   3       96.10       99.02     44.71 o
  -4   6   3      609.04      666.53     55.07 o
  -3   6   3      391.21      457.06     42.77 o
  -2   6   3      231.60      207.84     27.72 o
  -1   6   3       73.76       43.70     17.06 o
   0   6   3      661.32      685.73     34.77 o
   1   6   3      908.71      784.78     32.61 o
   2   6   3      805.31      762.95     39.62 o
   3   6   3      222.07      200.23     49.40 o
   4   6   3      623.67      736.15    191.95 o
   5   6   3      189.99      236.14     37.04 o
   6   6   3        0.85       81.22     54.40 o
  -6   7   3        0.61        5.68     38.85 o
  -5   7   3       16.52        0.00     32.95 o
  -4   7   3       10.65       27.49     33.98 o
  -3   7   3     1193.23     1224.77     63.40 o
  -2   7   3       35.58       67.72     20.23 o
  -1   7   3       35.06       33.05     19.74 o
   0   7   3        0.90        0.00     10.76 o
   1   7   3       29.60        6.15     24.47 o
   2   7   3     2072.89     2160.75     75.39 o
   3   7   3       73.78       78.52     37.88 o
   4   7   3      310.37      335.30     41.16 o
   5   7   3        9.93        0.00     23.86 o
   6   7   3       48.16       59.40     58.01 o
  -6   8   3       12.10       26.91     39.53 o
  -5   8   3       22.30       56.79     38.13 o
  -4   8   3       63.67       76.08     38.67 o
  -3   8   3      821.68      920.19     81.74 o
  -2   8   3       43.66       21.29     18.25 o
  -1   8   3       42.74       62.27     18.64 o
   0   8   3      266.44      318.45     31.53 o
   1   8   3        8.78       17.37     12.83 o
   2   8   3     2222.31     2035.39     77.02 o
   3   8   3       82.85       80.49     21.83 o
   4   8   3       52.26       61.35     23.73 o
   5   8   3       59.03      101.47     30.54 o
   6   8   3        0.17       43.27     58.01 o
  -6   9   3       35.05       20.28     48.90 o
  -5   9   3       23.54       55.53     46.78 o
  -4   9   3       43.21       22.08     37.68 o
  -3   9   3        2.55        0.12     21.23 o
  -2   9   3        6.18       14.70     18.04 o
  -1   9   3      795.45      743.93     57.51 o
   0   9   3      906.61      941.54     48.97 o
   1   9   3       23.64       34.29     40.34 o
   2   9   3      265.35      258.15     34.48 o
   3   9   3      600.23      565.05    176.45 o
   4   9   3      543.85      382.79     55.66 o
   5   9   3        9.37       35.57     25.63 o
   6   9   3      139.62      166.94     71.93 o
  -5  10   3       73.53        0.00     30.92 o
  -4  10   3       13.27        0.00     34.34 o
  -3  10   3      103.19       94.04     29.74 o
  -2  10   3        8.52       14.68     20.65 o
  -1  10   3      108.92      102.84     23.91 o
   0  10   3      265.64      217.75     30.40 o
   1  10   3       36.05       72.65     46.60 o
   2  10   3      240.01      218.32     64.36 o
   3  10   3      705.01      544.87     91.36 o
   4  10   3      737.27      611.27    191.98 o
   5  10   3        0.02        6.92     24.59 o
   6  10   3       51.46       99.02     63.10 o
  -5  11   3        1.67        0.00     24.29 o
  -4  11   3       43.09       31.14     43.81 o
  -3  11   3       74.36       59.54     38.85 o
  -2  11   3       59.47       57.72     26.38 o
  -1  11   3        0.04        3.20     18.29 o
   0  11   3        1.40        0.00     15.37 o
   1  11   3       97.29       55.21     46.92 o
   2  11   3     1766.69     2220.98    150.72 o
   3  11   3       25.33       33.41     79.46 o
   4  11   3        1.24       26.05     27.26 o
   5  11   3        3.34       26.02     27.20 o
   6  11   3        0.29        8.43     60.84 o
  -4  12   3       76.31       78.69     49.94 o
  -3  12   3        1.63        2.78     23.81 o
  -2  12   3      641.75      593.20     57.91 o
  -1  12   3      119.86      116.08     78.02 o
   0  12   3      428.26      339.97     71.84 o
   1  12   3      209.75      358.31     75.40 o
   2  12   3      413.00      416.40     86.58 o
   3  12   3       71.01      220.53     66.88 o
   4  12   3      101.58       83.87     32.76 o
   5  12   3        3.46        0.00     29.28 o
  -4  13   3        8.66        0.00     33.98 o
  -3  13   3        0.22        8.65     28.50 o
  -2  13   3      105.55      167.65     37.56 o
  -1  13   3       29.51        0.00     38.67 o
   0  13   3       31.53       45.34     42.95 o
   1  13   3       34.28        2.48     44.62 o
   2  13   3       23.80       76.98     57.01 o
   3  13   3       16.20      138.10     64.90 o
   4  13   3      164.95       93.52     40.88 o
   5  13   3        0.00        0.00     30.71 o
  -3  14   3       18.76       61.50     33.28 o
  -2  14   3       17.15       18.65     30.01 o
  -1  14   3       31.99       45.16     44.84 o
   0  14   3       10.00        2.03     45.30 o
   1  14   3        1.03       71.53     43.04 o
   2  14   3       15.68       84.01     54.94 o
   3  14   3        0.65       47.77     53.41 o
   4  14   3        5.79       44.53     50.66 o
  -3  15   3       29.10       76.89     52.78 o
  -2  15   3       29.57       72.20     54.76 o
  -1  15   3      226.47      282.91     80.04 o
   0  15   3        1.42        0.00     43.49 o
   1  15   3      111.52       81.62     50.79 o
   2  15   3      104.42      244.19     71.71 o
   3  15   3        4.98       94.69     43.54 o
   4  15   3       11.59        0.00     44.57 o
  -2  16   3        0.47       33.76     52.96 o
  -1  16   3       24.63       84.15     56.29 o
   0  16   3        1.09       12.48     53.68 o
   1  16   3        0.00        0.00     36.60 o
   2  16   3       10.57       77.75     54.08 o
   3  16   3       53.88       28.57     37.81 o
  -3 -15   4       20.21        0.00     55.21 o
  -2 -15   4       11.47        0.00     35.92 o
  -1 -15   4       13.57        0.00     41.19 o
   0 -15   4      161.33       30.47     54.85 o
   1 -15   4        0.25       56.88     54.85 o
   2 -15   4       14.96       26.32     52.73 o
  -3 -14   4        1.10        0.00     29.14 o
  -2 -14   4      124.81       99.79     67.88 o
  -1 -14   4        2.31        0.00     54.63 o
   0 -14   4      143.56      176.63     76.94 o
   1 -14   4        3.59      124.57     56.07 o
   2 -14   4        0.75       12.03     51.29 o
   3 -14   4       26.19        0.00     50.88 o
  -4 -13   4      107.62      152.84     42.23 o
  -3 -13   4       45.58       62.53     31.08 o
  -2 -13   4      214.70      303.91     78.74 o
  -1 -13   4        4.01        0.00     49.26 o
   0 -13   4        2.18        0.00     53.23 o
   1 -13   4      118.87      175.82     66.16 o
   2 -13   4        0.01        0.59     44.12 o
   3 -13   4        0.93        0.00     48.63 o
   4 -13   4       24.81        0.00     49.44 o
  -5 -12   4      131.69       66.07     54.90 o
  -4 -12   4       25.20       35.31     47.82 o
  -3 -12   4        0.63       16.39     25.52 o
  -2 -12   4      184.92      142.96     49.89 o
  -1 -12   4      160.12      175.77     68.78 o
   0 -12   4       61.66       80.45     52.15 o
   1 -12   4       34.61        0.00     34.03 o
   2 -12   4        1.18        0.00     41.83 o
   3 -12   4        3.39        0.00     44.57 o
   4 -12   4       77.90       91.31     66.34 o
  -5 -11   4       89.43       13.88     41.65 o
  -4 -11   4       81.25       49.81     29.37 o
  -3 -11   4        0.71       16.08     22.30 o
  -2 -11   4       23.26       22.31     25.12 o
  -1 -11   4        0.11        5.54     44.71 o
   0 -11   4        9.61        0.00     43.99 o
   1 -11   4      344.00      348.35     79.82 o
   2 -11   4       14.01        0.00     39.30 o
   3 -11   4       60.79       36.33     54.40 o
   4 -11   4       71.99      164.33     71.35 o
   5 -11   4        0.05        0.00     54.99 o
  -6 -10   4        3.82        0.00     53.23 o
  -5 -10   4        3.12        0.00     33.04 o
  -4 -10   4      406.44      407.80     71.19 o
  -3 -10   4        0.05        7.73     18.90 o
  -2 -10   4        2.25        2.71     21.43 o
  -1 -10   4      104.56       55.30     22.47 o
   0 -10   4        2.10        0.00     34.25 o
   1 -10   4      550.12      524.62     85.50 o
   2 -10   4       73.59       87.08     53.00 o
   3 -10   4       33.83       22.31     41.37 o
   4 -10   4        6.24       46.24     47.19 o
   5 -10   4       67.40       70.04     60.39 o
  -6  -9   4      162.82      192.23     63.77 o
  -5  -9   4        0.41       10.86     31.82 o
  -4  -9   4      457.82      427.14     58.37 o
  -3  -9   4        5.20        0.09     19.11 o
  -2  -9   4        6.84        5.13     19.27 o
  -1  -9   4     3675.10     3905.86    127.30 o
   0  -9   4      482.35      445.02     73.15 o
   1  -9   4       51.39       51.88     37.63 o
   2  -9   4      462.46      549.36     86.81 o
   3  -9   4        2.53       55.89     41.46 o
   4  -9   4       15.14       32.95     46.15 o
   5  -9   4      166.84      163.70     67.02 o
  -6  -8   4       83.93       42.91     43.72 o
  -5  -8   4        1.24       25.01     32.95 o
  -4  -8   4      236.87      217.31     38.68 o
  -3  -8   4       77.57       88.30     26.46 o
  -2  -8   4       14.96        1.91     44.03 o
  -1  -8   4      257.51      236.88     34.40 o
   0  -8   4      211.08      230.40     55.57 o
   1  -8   4        0.00        0.00     27.04 o
   2  -8   4       54.29       44.84     38.04 o
   3  -8   4      142.51      160.77     52.28 o
   4  -8   4       77.34      137.87     52.60 o
   5  -8   4       24.13       48.86     49.85 o
   6  -8   4       43.24      102.49     56.92 o
  -6  -7   4      190.22      298.91     74.23 o
  -5  -7   4      105.90       65.98     40.92 o
  -4  -7   4        3.74       18.15     19.04 o
  -3  -7   4      287.85      262.82     36.65 o
  -2  -7   4       68.55       82.50     23.36 o
  -1  -7   4       39.86       33.59     15.55 o
   0  -7   4      239.52      267.22     52.33 o
   1  -7   4      323.53      247.39     50.48 o
   2  -7   4      276.58      331.94     62.87 o
   3  -7   4       39.88       22.35     36.42 o
   4  -7   4        3.74       39.30     34.79 o
   5  -7   4      158.73      164.46     49.40 o
   6  -7   4       46.73        6.22     39.35 o
  -6  -6   4       33.11       87.21     49.49 o
  -5  -6   4      104.87       81.62     39.75 o
  -4  -6   4      524.96      478.02     71.89 o
  -3  -6   4      300.90      295.24     72.74 o
  -2  -6   4       12.30       38.10     15.69 o
  -1  -6   4        0.36        0.00     15.62 o
   0  -6   4     2219.82     2228.33     74.56 o
   1  -6   4      897.53      947.51     77.93 o
   2  -6   4       23.45       45.93     33.40 o
   3  -6   4       91.04       90.19     35.47 o
   4  -6   4        5.48        4.64     27.31 o
   5  -6   4       72.93       76.17     35.92 o
   6  -6   4        9.89       26.50     41.06 o
  -7  -5   4       16.12       18.66     46.06 o
  -6  -5   4       76.10       44.75     36.10 o
  -5  -5   4      167.35      286.87     67.34 o
  -4  -5   4        1.16       21.10     18.57 o
  -3  -5   4       89.02       18.77     52.96 o
  -2  -5   4     1252.15     1370.94     57.70 o
  -1  -5   4      705.48      715.28     25.87 o
   0  -5   4      212.45      253.56     25.98 o
   1  -5   4     2109.20     2426.41    121.51 o
   2  -5   4       18.19        0.00     20.28 o
   3  -5   4       84.72       41.28     29.97 o
   4  -5   4       16.04       42.10     29.79 o
   5  -5   4       32.32       22.67     29.79 o
   6  -5   4       29.80       32.50     36.15 o
  -7  -4   4       10.40       49.26     49.08 o
  -6  -4   4       65.34       88.25     46.92 o
  -5  -4   4      117.23      176.18     51.52 o
  -4  -4   4        0.23        0.00     17.55 o
  -3  -4   4       39.67       32.08     12.12 o
  -1  -4   4     1570.05     1474.19     62.78 o
   0  -4   4      417.67      433.38     20.79 o
   1  -4   4      529.56      438.35     49.94 o
   2  -4   4      219.09      201.46     41.46 o
   3  -4   4      273.33      271.95     51.11 o
   4  -4   4        0.05       32.72     25.19 o
   5  -4   4       25.38       39.66     29.88 o
   6  -4   4        0.64        8.16     33.49 o
  -7  -3   4        0.94        0.00     35.65 o
  -6  -3   4       11.54       56.16     40.11 o
  -5  -3   4      413.72      318.15     67.83 o
  -4  -3   4     1776.43     2356.67     87.11 o
  -3  -3   4      384.96      416.94     26.01 o
  -2  -3   4      380.68      471.23     32.30 o
  -1  -3   4     6271.65     6831.22    126.89 o
   0  -3   4      288.14      309.57     17.08 o
   1  -3   4     5410.97     5295.23    182.17 o
   2  -3   4     1183.74     1145.91     74.46 o
   3  -3   4        0.15       16.95     15.24 o
   4  -3   4      242.40      263.59     35.70 o
   5  -3   4      135.92      118.41     28.82 o
   6  -3   4       11.77       10.32     29.34 o
  -7  -2   4       43.93       19.97     41.74 o
  -6  -2   4       71.77       62.38     35.11 o
  -5  -2   4      772.56      844.66     97.67 o
  -4  -2   4      219.83      245.22     24.53 o
  -3  -2   4      328.97      419.45     27.36 o
  -2  -2   4        9.90        7.00      9.14 o
  -1  -2   4     2001.52     2026.82     59.49 o
   0  -2   4     1366.35     1237.28     29.69 o
   1  -2   4      472.45      401.81     23.86 o
   2  -2   4     4121.92     4286.65    111.21 o
   3  -2   4      327.86      328.94     34.43 o
   4  -2   4       80.52       75.59     25.67 o
   5  -2   4      198.94      228.13     37.26 o
   6  -2   4       26.72       12.21     23.03 o
  -7  -1   4      234.84      195.20     59.67 o
  -6  -1   4        1.73       64.54     33.40 o
  -5  -1   4        8.43       10.77     19.76 o
  -4  -1   4       59.71      110.43     23.10 o
  -3  -1   4        6.52        0.00     11.14 o
  -2  -1   4      513.35      622.20     27.93 o
  -1  -1   4       69.16       88.13     10.38 o
   1  -1   4      775.41      744.75     25.26 o
   2  -1   4     2812.76     3162.32    127.95 o
   3  -1   4      821.89      844.48     70.04 o
   4  -1   4       12.79       20.64     29.57 o
   6  -1   4       59.19       93.88     33.44 o
  -7   0   4       64.60      104.79     42.91 o
  -5   0   4      482.40      701.34     79.50 o
  -4   0   4        1.35       10.32     16.81 o
  -3   0   4      271.67      324.11     26.74 o
  -2   0   4      332.55      425.01     23.51 o
  -1   0   4       58.48      100.55     20.64 o
   0   0   4     9088.01     9364.26    115.38 o
   1   0   4      370.90      390.22     21.79 o
   2   0   4        6.20       14.33     19.43 o
   3   0   4      921.87      988.03     75.31 o
   4   0   4       40.78      109.03     38.54 o
   5   0   4        0.22       34.30     36.06 o
  -6   1   4       23.60        1.62     34.34 o
  -5   1   4       42.72       63.64     35.88 o
  -4   1   4       18.82       16.09     27.36 o
  -3   1   4      844.64     1001.10     68.24 o
  -2   1   4     5749.85     7670.30    219.40 o
  -1   1   4      324.83      427.13     38.45 o
   0   1   4      502.80      396.35     17.83 o
   1   1   4    15822.54    14830.27    258.44 o
   2   1   4       87.82       76.95     14.99 o
   3   1   4     1823.42     1855.68    102.22 o
   4   1   4      351.14      574.56     69.59 o
   5   1   4      538.37      479.77     73.69 o
   6   1   4      232.79      314.28     68.51 o
  -6   2   4       41.35        0.95     36.78 o
  -5   2   4        3.40       14.78     28.71 o
  -4   2   4       20.51       67.88     36.37 o
  -3   2   4       20.20       21.82     13.49 o
  -2   2   4     1247.96     1759.77     51.65 o
  -1   2   4     1164.70     1228.62     60.39 o
   0   2   4     6686.95     6887.58    129.46 o
   1   2   4     1119.57     1184.04     41.74 o
   2   2   4       42.16       31.84      8.85 o
   3   2   4        7.32        9.94     12.30 o
   4   2   4      706.99      819.18     48.03 o
   5   2   4        1.68        0.00     30.42 o
   6   2   4      217.67      167.93     53.41 o
  -7   3   4       11.62        0.00     40.65 o
  -6   3   4      112.78       18.12     38.35 o
  -5   3   4       37.76        0.00     27.63 o
  -4   3   4       22.78       13.75     23.75 o
  -3   3   4       33.60       45.94     28.10 o
  -2   3   4      508.35      588.40     31.53 o
  -1   3   4        0.35        3.19     14.02 o
   0   3   4     1490.81     1344.63     41.40 o
   1   3   4      874.03      889.62     31.40 o
   2   3   4      809.53      699.14     23.25 o
   3   3   4      330.85      342.61     70.20 o
   4   3   4      305.41      294.07     33.92 o
   5   3   4     1795.53     1934.78     82.16 o
   6   3   4       51.31       31.32     39.57 o
   7   3   4      212.89      196.37     62.96 o
  -7   4   4       45.04       52.01     46.24 o
  -6   4   4      372.79      451.20     77.93 o
  -5   4   4        2.85       10.10     31.32 o
  -4   4   4      126.47      202.41     52.19 o
  -3   4   4      342.36      439.41     36.45 o
  -2   4   4      258.45      262.60     25.78 o
  -1   4   4     1366.27     1360.57     66.25 o
   0   4   4       12.80        9.67     16.83 o
   1   4   4      109.92       80.32     13.85 o
   2   4   4     2753.30     2739.41     54.46 o
   3   4   4      391.50      411.21     41.37 o
   4   4   4      318.76      329.25     36.42 o
   5   4   4       22.56       13.98     22.34 o
   6   4   4       44.02       58.05     47.68 o
   7   4   4        8.47        0.00     38.13 o
  -6   5   4        1.90        0.00     34.79 o
  -5   5   4      325.50      338.07     70.58 o
  -4   5   4      499.10      650.82     83.24 o
  -3   5   4      184.66      217.64     30.40 o
  -2   5   4        0.01        0.00     13.07 o
  -1   5   4       26.81       33.14     13.24 o
   0   5   4       47.24       27.48     12.59 o
   1   5   4      252.01      239.08     20.83 o
   2   5   4     2585.96     2451.32     50.33 o
   3   5   4      336.39      342.65     31.53 o
   4   5   4       87.92       63.49     21.43 o
   5   5   4      668.55      900.71     57.72 o
   6   5   4        4.97       37.95     43.04 o
   7   5   4        1.94        0.00     41.96 o
  -6   6   4        5.71       34.39     38.13 o
  -5   6   4       34.21       35.74     34.61 o
  -4   6   4       20.61       30.96     32.86 o
  -3   6   4     1332.84     1296.84     62.32 o
  -2   6   4        1.56        0.00     11.40 o
  -1   6   4      817.55      817.69     42.05 o
   1   6   4       26.84       15.73     17.40 o
   2   6   4      133.52      102.39     19.72 o
   3   6   4      403.30      396.95     34.82 o
   4   6   4        0.24        0.00     14.18 o
   5   6   4      205.19      246.01     37.38 o
   6   6   4      356.61      498.03     92.71 o
   7   6   4        2.21        0.00     53.41 o
  -6   7   4        8.90       63.28     48.81 o
  -5   7   4       69.79       73.51     46.47 o
  -4   7   4      272.82      335.23     66.34 o
  -3   7   4       43.00       12.48     18.93 o
  -2   7   4      496.19      472.01     39.22 o
  -1   7   4       39.59       42.44     15.18 o
   0   7   4     2607.95     2370.64     73.96 o
   1   7   4       60.87       60.88     22.60 o
   2   7   4      327.20      313.95     51.43 o
   3   7   4     1627.21     1494.32     63.51 o
   4   7   4       52.87       86.60     35.34 o
   5   7   4       83.28       79.47     28.20 o
   6   7   4       50.40      129.49     63.05 o
   7   7   4        8.73      126.06     63.73 o
  -6   8   4       32.78       30.11     46.06 o
  -5   8   4        2.60        0.00     30.78 o
  -4   8   4      159.94      111.14     45.48 o
  -3   8   4       13.39       23.48     20.54 o
  -2   8   4      660.64      641.84     48.35 o
  -1   8   4        5.45        2.70     14.68 o
   0   8   4      583.02      567.17     37.38 o
   1   8   4      286.18      293.52     28.69 o
   2   8   4      237.34      212.80     37.54 o
   3   8   4      660.76      675.15     45.99 o
   4   8   4        0.45        3.53     19.66 o
   5   8   4      299.56      290.47     43.07 o
   6   8   4       28.37       71.44     58.64 o
   7   8   4       40.72       89.28     64.99 o
  -6   9   4      170.97      254.29     76.66 o
  -5   9   4        2.44        1.94     36.01 o
  -4   9   4      137.30      135.21     53.18 o
  -3   9   4       13.55        0.00     19.04 o
  -2   9   4      188.81      168.33     31.72 o
  -1   9   4      240.52      278.71     52.42 o
   0   9   4      470.11      412.47     40.45 o
   1   9   4      496.08      458.85     35.25 o
   2   9   4       78.37       68.42     40.70 o
   3   9   4       22.53       27.24     20.93 o
   4   9   4       63.12       69.85     24.94 o
   5   9   4       78.19       63.67     28.29 o
   6   9   4        0.01       23.71     57.06 o
  -5  10   4        9.20        6.58     36.06 o
  -4  10   4       45.35       10.41     38.67 o
  -3  10   4       16.39       28.44     24.01 o
  -2  10   4      209.02      240.06     36.19 o
  -1  10   4        0.21        4.50     16.29 o
   0  10   4        1.59        0.00     16.20 o
   1  10   4      159.44      163.43     55.57 o
   2  10   4       61.45       34.79     41.65 o
   3  10   4      773.52      808.05     57.82 o
   4  10   4        4.13       16.33     20.29 o
   5  10   4       51.13       46.94     31.86 o
   6  10   4        7.29        0.00     52.55 o
  -5  11   4        2.51        0.00     28.26 o
  -4  11   4      114.55      223.73     66.70 o
  -3  11   4       23.20       26.33     25.40 o
  -2  11   4       30.66       27.01     21.25 o
  -1  11   4      408.18      450.72     63.28 o
   0  11   4       33.65       12.47     17.76 o
   1  11   4       49.38        9.15     42.95 o
   2  11   4        6.18       17.44     44.57 o
   3  11   4      202.40      353.76     77.03 o
   4  11   4        0.95        0.00     47.53 o
   5  11   4       15.25       28.18     32.00 o
   6  11   4        3.02      123.45     75.72 o
  -4  12   4        0.83        8.07     39.62 o
  -3  12   4       53.25       19.80     27.74 o
  -2  12   4        9.42        0.00     19.25 o
  -1  12   4      571.31      614.06     55.45 o
   0  12   4       36.07      104.52     44.75 o
   1  12   4      213.45      202.41     62.51 o
   2  12   4      775.30     1022.38    119.08 o
   3  12   4       13.14        0.32     44.30 o
   4  12   4       97.29       80.51     40.72 o
   5  12   4       52.49      101.05     67.20 o
  -4  13   4       14.12       60.44     41.51 o
  -3  13   4      124.12      126.38     53.68 o
  -2  13   4       46.00       90.49     32.78 o
  -1  13   4       36.21       52.64     41.19 o
   0  13   4        4.20        9.24     40.02 o
   1  13   4       55.76       27.81     40.70 o
   2  13   4       57.05      127.10     61.93 o
   3  13   4        3.09      100.82     59.09 o
   4  13   4        0.87        0.00     24.80 o
   5  13   4       49.63       36.46     50.25 o
  -3  14   4       60.42       93.07     55.53 o
  -2  14   4        6.87       16.11     29.25 o
  -1  14   4       12.82       19.06     47.37 o
   0  14   4       23.35       49.44     48.90 o
   1  14   4        1.09       29.16     44.98 o
   2  14   4        0.02        0.00     42.32 o
   3  14   4       68.04      121.78     60.94 o
   4  14   4        5.27        0.00     47.14 o
  -3  15   4        1.89       39.39     45.25 o
  -2  15   4       27.88       63.23     51.43 o
  -1  15   4       40.09       39.08     47.14 o
   0  15   4       10.44       87.35     54.67 o
   1  15   4       14.76       47.37     45.43 o
   2  15   4       20.00        0.00     42.91 o
   3  15   4      114.36       55.39     43.09 o
   4  15   4       18.67        8.11     44.94 o
  -2  16   4       27.65        7.39     54.13 o
  -1  16   4       24.80       25.01     51.34 o
   0  16   4        0.59        2.48     51.20 o
   1  16   4       58.57       40.47     46.87 o
   2  16   4        2.50        0.00     44.03 o
   3  16   4       54.58       38.17     40.20 o
   0  17   4       13.78       82.03     70.26 o
   1  17   4        4.11        9.65     48.18 o
  -2 -15   5       36.15        0.00     37.86 o
  -1 -15   5       11.66        0.00     35.61 o
   0 -15   5        9.03        0.00     44.03 o
   1 -15   5        1.50       37.32     53.63 o
  -3 -14   5       31.75       17.63     31.02 o
  -2 -14   5       73.30       55.66     59.22 o
  -1 -14   5       44.78       36.01     58.32 o
   0 -14   5        0.02        0.50     54.13 o
   1 -14   5       11.03        0.00     43.58 o
   2 -14   5        9.09        0.00     41.33 o
   3 -14   5       46.37       65.62     67.65 o
  -4 -13   5      100.47      168.22     55.37 o
  -3 -13   5      113.03       91.42     36.57 o
  -2 -13   5       13.80       14.33     50.25 o
  -1 -13   5      163.42      120.70     68.96 o
   0 -13   5        0.47        0.00     48.81 o
   1 -13   5       56.91       25.01     44.35 o
   2 -13   5       68.24        5.23     52.01 o
   3 -13   5        0.74        0.00     47.95 o
  -5 -12   5       29.21       53.09     59.49 o
  -4 -12   5       24.52       81.32    101.88 o
  -3 -12   5        0.19        6.54     26.37 o
  -2 -12   5        1.81        0.00     22.38 o
  -1 -12   5      454.56      585.33    100.37 o
   0 -12   5      188.25      113.80     61.84 o
   1 -12   5       51.97        0.00     43.90 o
   2 -12   5        0.08        0.00     40.88 o
   3 -12   5       78.79       89.24     66.39 o
   4 -12   5        2.46       44.17     57.83 o
  -5 -11   5       13.32        9.10     46.11 o
  -4 -11   5       30.98       22.79     70.96 o
  -3 -11   5      233.84      195.61     38.79 o
  -2 -11   5       35.62       21.22     22.91 o
  -1 -11   5      158.01      174.47     60.98 o
   0 -11   5        3.51       47.14     42.46 o
   1 -11   5       48.22       25.01     45.79 o
   2 -11   5        0.74        0.00     36.42 o
   3 -11   5       27.79      102.72     63.05 o
   4 -11   5       41.21       70.76     53.50 o
   5 -11   5       24.21        0.00     64.99 o
  -5 -10   5        0.99        0.00     36.24 o
  -4 -10   5        3.36       25.43     25.48 o
  -3 -10   5      301.34      311.29     43.32 o
  -2 -10   5       49.80       32.86     30.67 o
  -1 -10   5       80.57       95.29     26.40 o
   0 -10   5      617.56      637.25     92.39 o
   1 -10   5        0.59        0.00     31.10 o
   2 -10   5       13.22       38.85     41.55 o
   3 -10   5      108.09      165.90     64.95 o
   4 -10   5        3.55        0.00     41.60 o
   5 -10   5        7.01       14.24     51.52 o
  -6  -9   5        2.09       20.10     49.62 o
  -5  -9   5        5.92       36.60     42.10 o
  -4  -9   5      550.95      472.36     58.55 o
  -3  -9   5       10.00       12.13     21.59 o
  -2  -9   5       50.78        9.47     17.22 o
  -1  -9   5       95.87       70.95     24.58 o
   0  -9   5      520.93      624.00     85.36 o
   1  -9   5       62.35       77.88     43.04 o
   2  -9   5       24.57       60.08     43.09 o
   3  -9   5      482.88      580.37     94.33 o
   4  -9   5       24.69       43.54     45.57 o
   5  -9   5        0.00        2.30     46.02 o
  -6  -8   5        5.70       45.75     51.24 o
  -5  -8   5       44.57       73.24     40.74 o
  -4  -8   5       51.94       20.93     21.21 o
  -3  -8   5        0.90        0.00     17.18 o
  -2  -8   5      422.95      441.80     44.36 o
  -1  -8   5      878.32      856.24     53.49 o
   0  -8   5       39.12        0.00     30.51 o
   1  -8   5     1326.27     1377.98    107.76 o
   2  -8   5        4.81       49.53     34.88 o
   3  -8   5       45.25       98.12     44.89 o
   4  -8   5      245.59      297.60     71.44 o
   5  -8   5      194.70      144.27     64.45 o
   6  -8   5        4.40       90.10     58.68 o
  -6  -7   5       64.70       79.01     50.43 o
  -5  -7   5       44.62       53.18     34.30 o
  -4  -7   5        4.14       17.92     20.13 o
  -3  -7   5        3.22        5.24     17.48 o
  -2  -7   5      382.81      386.34     39.57 o
  -1  -7   5      300.37      305.64     44.51 o
   0  -7   5        5.37       18.48     23.39 o
   1  -7   5     3173.64     3505.44    168.20 o
   2  -7   5      432.81      475.76     74.28 o
   3  -7   5      175.51      130.16     47.50 o
   4  -7   5      413.24      618.59     90.10 o
   5  -7   5       78.51       62.60     43.00 o
   6  -7   5        0.06        0.00     37.72 o
  -6  -6   5       16.80       48.95     45.66 o
  -5  -6   5        2.07       22.04     29.30 o
  -4  -6   5       37.70       35.53     20.88 o
  -3  -6   5      626.97      643.88     72.92 o
  -2  -6   5       28.69       50.70     17.18 o
  -1  -6   5        1.00        0.00     10.31 o
   0  -6   5       12.49        3.81     11.93 o
   1  -6   5      241.11      238.06     48.50 o
   2  -6   5      886.69      821.23     85.72 o
   3  -6   5        0.08        3.65     21.95 o
   4  -6   5        3.41       17.08     28.30 o
   5  -6   5      348.36      409.69     77.43 o
   6  -6   5        5.03       44.44     40.11 o
  -7  -5   5        1.29        0.00     47.32 o
  -6  -5   5        8.14       69.00     45.88 o
  -5  -5   5      134.55      216.83     58.05 o
  -4  -5   5       15.27       44.26     20.79 o
  -3  -5   5      352.20      380.65     39.08 o
  -2  -5   5       96.31       85.10     19.54 o
  -1  -5   5     3952.91     4458.57     83.86 o
   0  -5   5       92.77      114.40     32.11 o
   1  -5   5        0.80        0.00     17.53 o
   2  -5   5       73.48       45.34     28.30 o
   3  -5   5        6.84       21.00     25.06 o
   4  -5   5       20.28       24.70     31.05 o
   5  -5   5       22.23       47.59     35.06 o
   6  -5   5      118.39      130.57     51.20 o
  -7  -4   5       23.81       52.19     61.70 o
  -6  -4   5        0.13        0.00     34.93 o
  -5  -4   5       39.90       43.67     36.60 o
  -4  -4   5       40.95       46.50     22.12 o
  -3  -4   5       38.41       38.19     13.92 o
  -2  -4   5      571.92      590.63     24.22 o
  -1  -4   5      458.85      478.49     20.70 o
   0  -4   5     2945.00     3088.23     96.61 o
   1  -4   5      474.50      483.24     53.23 o
   2  -4   5     2229.83     1875.33    106.10 o
   3  -4   5        7.33        8.11     23.44 o
   4  -4   5        0.01        0.00     20.33 o
   5  -4   5      110.26      117.72     45.75 o
   6  -4   5      235.81      264.29     64.41 o
  -7  -3   5       37.68       56.61     48.14 o
  -6  -3   5        0.76        0.00     29.39 o
  -5  -3   5       36.08       24.97     31.41 o
  -4  -3   5      587.54      717.85     49.87 o
  -3  -3   5      221.17      305.57     23.45 o
  -2  -3   5     2245.14     2724.62     58.28 o
  -1  -3   5       76.24       96.75     14.17 o
   0  -3   5     2338.10     2260.67     48.51 o
   1  -3   5      383.40      356.91     36.75 o
   2  -3   5       11.66        9.78     19.02 o
   3  -3   5      454.64      407.07     40.94 o
   4  -3   5        0.00       10.61     20.51 o
   5  -3   5      402.67      425.82     50.48 o
   6  -3   5      318.79      292.10     63.95 o
  -7  -2   5      147.25      150.53     57.87 o
  -6  -2   5        2.48        0.00     33.31 o
  -5  -2   5        4.62        0.36     29.07 o
  -4  -2   5      277.61      360.99     39.09 o
  -3  -2   5       65.73       55.25     14.04 o
  -2  -2   5      466.94      517.32     28.85 o
  -1  -2   5      232.24      234.31     16.52 o
   0  -2   5      117.31       70.56      9.93 o
   1  -2   5      554.34      428.69     26.11 o
   2  -2   5      421.80      357.38     32.75 o
   3  -2   5     3759.07     4072.50    119.66 o
   4  -2   5      342.98      365.40     42.75 o
   5  -2   5        5.27        0.00     26.70 o
   6  -2   5      564.08      615.40    105.60 o
  -7  -1   5      196.32      143.86     54.08 o
  -6  -1   5       46.29       47.77     39.03 o
  -5  -1   5       71.09       60.94     25.10 o
  -4  -1   5       12.56        0.00     19.79 o
  -3  -1   5        0.09        8.97     11.22 o
  -2  -1   5      347.10      418.13     21.29 o
  -1  -1   5       58.11       50.13      9.74 o
   0  -1   5      188.46      188.37     18.32 o
   1  -1   5     1691.61     1439.80     50.05 o
   3  -1   5     1697.19     2299.40    121.15 o
   5  -1   5        2.10       41.87     29.25 o
   6  -1   5      110.46       95.83     31.96 o
   7  -1   5      144.71      205.19     39.98 o
  -7   0   5       39.14       60.48     36.87 o
  -5   0   5       26.69       54.76     37.45 o
  -4   0   5      164.64      140.48     39.21 o
  -3   0   5       38.80       38.04     13.32 o
  -2   0   5        4.24       37.09     22.67 o
  -1   0   5      412.03      475.00     34.66 o
   0   0   5      220.81      198.53     10.27 o
   1   0   5    31661.21    33209.28    557.43 o
   2   0   5        0.79        9.36     22.20 o
   3   0   5      168.14      126.83     38.08 o
   4   0   5      365.28      411.45     64.72 o
   5   0   5      574.40      572.53     82.57 o
   7   0   5      153.42       70.90     30.18 o
  -6   1   5      172.41      196.19     59.72 o
  -5   1   5       33.49       56.92     36.82 o
  -4   1   5      151.25      145.98     41.33 o
  -3   1   5     1193.10     1582.56     87.80 o
  -2   1   5       36.34       33.13     21.99 o
  -1   1   5    10811.89    15107.81    366.60 o
   0   1   5     1548.25     1407.36     38.35 o
   1   1   5    45619.93    44415.82    758.69 o
   2   1   5      681.79      635.69     31.58 o
   3   1   5        9.96       15.82     23.30 o
   4   1   5      493.92      539.85     69.72 o
   5   1   5      241.02      147.43     47.77 o
   6   1   5       55.78       27.36     43.67 o
  -6   2   5        0.18       24.34     37.77 o
  -5   2   5       78.55       89.69     44.57 o
  -4   2   5      127.49      140.39     43.72 o
  -3   2   5      134.67       97.54     17.84 o
  -2   2   5      183.83      123.09     31.46 o
  -1   2   5      341.63      380.30     39.93 o
   0   2   5      114.45      125.67     15.89 o
   1   2   5     2005.46     1915.64     66.21 o
   2   2   5     1078.24     1024.63     35.31 o
   3   2   5       80.93       45.62     22.76 o
   4   2   5        5.72       21.55     16.09 o
   5   2   5       84.57      148.32     28.89 o
   6   2   5      679.01      569.42     89.33 o
   7   2   5       50.92       68.33     52.46 o
  -7   3   5       25.07        0.00     42.68 o
  -6   3   5        4.55        0.00     39.21 o
  -5   3   5      539.64      706.61     90.68 o
  -4   3   5        3.56       18.39     27.13 o
  -3   3   5      211.55      218.90     24.71 o
  -2   3   5       14.27       21.76     16.27 o
  -1   3   5      281.67      264.24     20.98 o
   0   3   5     8033.51     8364.11    159.69 o
   1   3   5      126.33      108.89     28.94 o
   2   3   5        6.42        5.16     11.83 o
   3   3   5      331.02      360.93     29.62 o
   4   3   5       20.39       25.53     18.62 o
   5   3   5       10.40        7.50     19.21 o
   6   3   5       75.75       97.17     43.36 o
   7   3   5        1.28        0.00     39.26 o
  -7   4   5       20.85       38.81     48.63 o
  -6   4   5       25.03       80.04     42.77 o
  -5   4   5       66.03      105.24     49.89 o
  -4   4   5        1.45        3.38     27.00 o
  -3   4   5      225.46      261.43     29.76 o
  -2   4   5     1536.66     1690.36     56.88 o
  -1   4   5       81.15       71.67     23.30 o
   0   4   5     2827.52     2663.22    132.75 o
   1   4   5      847.63      836.66     41.65 o
   2   4   5       26.19       35.36      8.78 o
   3   4   5      127.36       91.71     35.67 o
   4   4   5      304.31      251.10     32.20 o
   5   4   5      502.62      523.81     84.64 o
   6   4   5      623.90      555.04     92.44 o
   7   4   5       10.57        0.00     40.07 o
  -6   5   5       26.79       55.57     42.68 o
  -5   5   5      169.56      264.65     65.49 o
  -4   5   5     1000.47     1196.62    108.57 o
  -3   5   5       88.61       89.73     22.36 o
  -2   5   5     1307.65     1167.25     50.14 o
  -1   5   5        2.86        0.00     10.04 o
   0   5   5       31.10       24.54     12.46 o
   1   5   5      272.08      282.21     23.97 o
   2   5   5      111.19      102.10     12.13 o
   3   5   5      402.42      398.04     32.95 o
   4   5   5       14.24       22.43     16.39 o
   5   5   5        2.22       25.24     41.78 o
   6   5   5       44.41       28.89     46.11 o
   7   5   5       43.80        0.00     49.44 o
  -6   6   5        7.43        3.06     41.01 o
  -5   6   5        0.01        0.00     31.19 o
  -4   6   5     1249.27     1445.14    108.62 o
  -3   6   5       87.00       40.79     19.87 o
  -2   6   5      498.31      517.87     37.10 o
  -1   6   5      774.72      781.79     39.90 o
   0   6   5      684.46      697.11     44.53 o
   1   6   5       34.88        6.73     12.43 o
   2   6   5      241.25      200.20     17.79 o
   3   6   5      294.45      237.60     28.53 o
   4   6   5        0.59       11.21     17.87 o
   5   6   5        0.78        7.89     42.59 o
   6   6   5        0.39       40.92     49.80 o
   7   6   5       34.86        0.00     51.70 o
  -6   7   5      530.67      531.97     91.22 o
  -5   7   5       17.20       14.24     36.06 o
  -4   7   5      164.69      238.65     60.98 o
  -3   7   5      521.78      561.42     46.63 o
  -2   7   5      511.76      602.73     43.42 o
  -1   7   5      596.53      630.21     40.86 o
   0   7   5      105.67      118.72     37.95 o
   1   7   5     1105.64     1218.50     47.22 o
   2   7   5       13.67       21.81     14.34 o
   3   7   5     1273.50     1281.05    126.08 o
   4   7   5       88.27       82.93     46.42 o
   5   7   5        5.21        0.00     40.34 o
   6   7   5        0.47       91.85     58.95 o
   7   7   5      103.08      183.48     72.92 o
  -6   8   5      164.45      283.18     77.21 o
  -5   8   5        2.56        0.00     35.70 o
  -4   8   5        6.85        0.00     28.98 o
  -3   8   5      373.61      401.79     51.74 o
  -2   8   5       40.54       21.51     17.47 o
  -1   8   5        4.76        0.00     12.79 o
   0   8   5      117.22       81.72     20.46 o
   1   8   5      286.78      285.53     28.50 o
   2   8   5       64.25       47.10     35.11 o
   3   8   5      190.67      195.59     30.64 o
   4   8   5      114.10      158.93     40.97 o
   5   8   5        0.54       58.86     47.46 o
   6   8   5       42.60        0.00     52.82 o
   7   8   5       33.57       47.73     64.68 o
  -5   9   5        0.66        0.00     38.04 o
  -4   9   5        4.55        0.00     33.13 o
  -3   9   5     2103.25     2445.36     98.06 o
  -2   9   5       37.76       30.36     20.24 o
  -1   9   5        5.04        8.26     17.56 o
   0   9   5      688.08      798.38     47.43 o
   1   9   5        1.82        7.19     17.19 o
   2   9   5      487.84      577.94     82.84 o
   3   9   5      151.03      146.38     30.97 o
   4   9   5       81.46       99.19     40.99 o
   5   9   5        5.75       43.99     54.26 o
   6   9   5       19.72       27.76     56.92 o
  -5  10   5      112.24        0.00     27.85 o
  -4  10   5       20.21        0.00     36.15 o
  -3  10   5      210.51      236.89     59.85 o
  -2  10   5      430.97      399.12     43.96 o
  -1  10   5        6.68       29.53     17.73 o
   0  10   5       62.20       64.74     22.26 o
   1  10   5      127.91      119.57     49.22 o
   2  10   5        1.43       21.86     39.39 o
   3  10   5       14.41        2.56     19.11 o
   4  10   5       85.93       88.79     29.33 o
   5  10   5        0.13        1.98     50.88 o
   6  10   5       13.68        0.00     54.85 o
  -5  11   5       30.14        0.00     23.62 o
  -4  11   5      309.28      345.60     80.45 o
  -3  11   5        5.48       65.89     40.43 o
  -2  11   5      683.91      741.31     58.77 o
  -1  11   5       43.28       48.06     22.53 o
   0  11   5      401.59      409.63     42.78 o
   1  11   5       46.25      102.81     50.43 o
   2  11   5       66.09       44.53     48.95 o
   3  11   5      557.34      575.14     97.04 o
   4  11   5       33.83       45.36     28.15 o
   5  11   5       25.17        3.43     53.63 o
   6  11   5       41.42       78.11     67.83 o
  -4  12   5        1.10        0.00     33.17 o
  -3  12   5        9.53        0.00     35.74 o
  -2  12   5       12.72       13.03     20.92 o
  -1  12   5      282.21      343.00     43.74 o
   0  12   5       38.20       84.55     44.35 o
   1  12   5      157.21      141.16     57.01 o
   2  12   5       30.75       15.86     46.92 o
   3  12   5        3.72        2.93     43.81 o
   4  12   5        0.36        0.89     35.52 o
   5  12   5        0.45        0.00     57.96 o
  -4  13   5       14.38        0.63     27.00 o
  -3  13   5       45.66       47.59     41.74 o
  -2  13   5       33.93       41.60     26.66 o
  -1  13   5      292.03      314.77     43.26 o
   0  13   5        9.77        8.47     37.05 o
   1  13   5      183.30      110.78     56.97 o
   2  13   5       16.48        6.13     45.16 o
   3  13   5        7.17      128.63     56.16 o
   4  13   5       10.29       57.69     64.86 o
   5  13   5       20.19       89.01     55.03 o
  -3  14   5       12.17        0.00     34.43 o
  -2  14   5        0.14       46.35     29.12 o
  -1  14   5       35.05       55.21     45.25 o
   0  14   5       85.75       91.00     54.31 o
   1  14   5        6.34        0.00     39.21 o
   2  14   5        4.11        0.00     43.04 o
   3  14   5       47.02      100.28     55.84 o
   4  14   5      119.11        0.00     45.79 o
  -3  15   5       55.82      115.74     52.46 o
  -2  15   5        2.94        0.00     46.06 o
  -1  15   5      403.12      418.84     87.30 o
   0  15   5      194.40      242.34     72.61 o
   1  15   5      160.90      120.56     55.39 o
   2  15   5        3.87       53.72     49.17 o
   3  15   5       12.63       14.11     40.61 o
   4  15   5      106.41       41.28     48.50 o
  -2  16   5        4.02       70.40     61.79 o
  -1  16   5       10.69       31.77     53.77 o
   1  16   5       38.83       57.33     46.20 o
   2  16   5       33.64        0.00     45.03 o
   3  16   5        7.10        0.00     43.49 o
   0  17   5       37.59        1.98     44.57 o
   1  17   5       32.42        8.97     48.59 o
  -2 -15   6        3.25        0.00     41.33 o
  -1 -15   6      108.76        9.87     46.74 o
   0 -15   6       21.17        0.00     51.34 o
   1 -15   6        6.93       49.94     56.56 o
  -3 -14   6      105.58      148.62     43.63 o
  -2 -14   6       51.31       24.92     50.07 o
  -1 -14   6       63.28       80.72     69.05 o
   0 -14   6       52.96       69.00     61.57 o
   1 -14   6       18.93       48.86     50.30 o
   2 -14   6        6.07        0.00     50.97 o
  -4 -13   6       15.91       22.51     34.88 o
  -3 -13   6       38.09       30.91     33.74 o
  -2 -13   6      123.49       83.83     56.34 o
  -1 -13   6       11.74        0.00     50.79 o
   0 -13   6      366.77      455.03    100.24 o
   1 -13   6       11.51       46.33     50.39 o
   2 -13   6      102.85      107.00     60.12 o
   3 -13   6       16.00       11.00     56.02 o
  -4 -12   6       87.96      173.20     71.35 o
  -3 -12   6        0.01        0.00     36.10 o
  -2 -12   6       13.92        0.00     26.70 o
  -1 -12   6       22.19        2.70     54.26 o
   0 -12   6      363.76      351.37     85.77 o
   1 -12   6       15.87       20.55     51.20 o
   2 -12   6       91.32       70.44     54.35 o
   3 -12   6      117.75      161.71     74.32 o
   4 -12   6       29.18       25.69     60.98 o
  -5 -11   6        0.34        0.00     48.77 o
  -4 -11   6      167.21      212.30     65.13 o
  -3 -11   6       19.24        0.00     25.55 o
  -2 -11   6      101.44       56.65     39.62 o
  -1 -11   6        0.37        0.00     40.34 o
   0 -11   6      113.08       87.80     54.67 o
   1 -11   6      581.00      647.21    102.26 o
   2 -11   6       22.06       20.46     48.27 o
   3 -11   6       18.20       35.34     52.42 o
   4 -11   6      106.57       85.86     67.52 o
  -5 -10   6        1.40       51.43     51.24 o
  -4 -10   6       92.39      141.12    107.36 o
  -3 -10   6      246.49      261.55     44.91 o
  -2 -10   6       13.62       14.94     19.04 o
  -1 -10   6      276.66      302.07     44.21 o
   0 -10   6       92.17       91.09     47.10 o
   1 -10   6       74.55       77.61     46.87 o
   2 -10   6       14.47        0.00     37.72 o
   3 -10   6        6.39       48.77     53.68 o
   4 -10   6      299.26      376.79     86.49 o
   5 -10   6        6.68       10.46     50.84 o
  -6  -9   6        0.02        9.51     54.08 o
  -5  -9   6       24.48        0.00     39.44 o
  -4  -9   6        5.54       21.88     26.67 o
  -3  -9   6        0.15        0.00     23.37 o
  -2  -9   6        1.52       31.05     18.77 o
  -1  -9   6     1077.23      854.79     61.90 o
   0  -9   6      120.39      117.05     50.48 o
   1  -9   6       43.14       53.63     40.65 o
   2  -9   6       29.65        8.97     38.81 o
   3  -9   6        8.93       33.71     42.41 o
   4  -9   6      159.72      192.99     64.77 o
   5  -9   6      152.33      205.57     72.38 o
  -6  -8   6        1.88       15.64     49.49 o
  -5  -8   6      184.00      150.31     53.05 o
  -4  -8   6        6.24       23.61     20.87 o
  -3  -8   6      159.79      159.15     48.86 o
  -2  -8   6      133.24       84.02     24.37 o
  -1  -8   6     1094.45     1253.00     64.39 o
   0  -8   6       48.76       46.51     37.90 o
   1  -8   6       18.75       34.48     34.88 o
   2  -8   6      502.73      552.65     85.63 o
   3  -8   6        2.03        0.00     31.91 o
   4  -8   6      282.92      384.22     80.36 o
   5  -8   6       99.77       85.27     54.13 o
   6  -8   6        0.00       27.76     50.79 o
  -6  -7   6        6.19        0.00     50.66 o
  -5  -7   6       66.82       39.35     38.35 o
  -4  -7   6       14.64       55.96     24.14 o
  -3  -7   6       13.98       14.15     19.64 o
  -2  -7   6       29.25       21.58     16.37 o
  -1  -7   6       61.39       45.88     19.52 o
   0  -7   6       71.21       55.65     18.62 o
   1  -7   6      265.00      230.67     54.26 o
   2  -7   6      375.05      447.01     74.37 o
   3  -7   6        7.26       29.16     31.55 o
   4  -7   6      561.01      533.54     80.68 o
   5  -7   6      196.08      309.77     73.10 o
   6  -7   6       74.46       25.01     43.31 o
  -6  -6   6        4.71       29.70     40.52 o
  -5  -6   6       42.34       78.29     41.92 o
  -4  -6   6      125.92       93.72     30.58 o
  -3  -6   6      124.59      119.40     26.95 o
  -2  -6   6       98.33       75.86     36.89 o
  -1  -6   6       11.10       12.00     19.05 o
   0  -6   6      111.75      109.70     21.26 o
   1  -6   6      254.50      241.44     50.39 o
   2  -6   6      224.97      286.11     58.95 o
   3  -6   6       90.73      114.12     39.57 o
   4  -6   6      223.22      198.22     52.55 o
   5  -6   6      235.08      271.73     64.68 o
   6  -6   6       77.77      143.14     57.15 o
  -6  -5   6        8.19        0.00     36.06 o
  -5  -5   6        2.48        0.00     33.53 o
  -4  -5   6      227.13      204.53     54.35 o
  -3  -5   6        1.69        6.99     16.39 o
  -2  -5   6     1127.70     1123.07     39.95 o
  -1  -5   6      882.26      838.24     30.21 o
   0  -5   6        0.69       10.38      9.09 o
   1  -5   6      361.50      466.25     59.22 o
   2  -5   6     1896.36     2012.44    117.09 o
   3  -5   6       97.85       43.27     30.96 o
   4  -5   6       90.49      142.56     45.30 o
   5  -5   6      443.07      522.32     84.60 o
   6  -5   6       57.04       90.73     52.10 o
  -7  -4   6      133.88      174.06     80.23 o
  -6  -4   6        0.69       25.51     35.74 o
  -5  -4   6       14.46       17.53     34.97 o
  -4  -4   6      695.69      876.62     98.03 o
  -3  -4   6      362.92      414.90     28.01 o
  -2  -4   6      108.68      113.01     15.23 o
  -1  -4   6      589.57      586.41     31.46 o
   0  -4   6        5.47        4.36      7.29 o
   1  -4   6       97.05      107.09     28.75 o
   2  -4   6       39.58       28.17     25.33 o
   3  -4   6      286.11      370.43     60.84 o
   4  -4   6        1.33        0.00     20.87 o
   5  -4   6       37.87        2.34     26.10 o
   6  -4   6       63.61       48.18     37.32 o
   7  -4   6       90.77      118.58     58.41 o
  -7  -3   6      171.14      248.20     80.54 o
  -6  -3   6       54.13       29.70     37.00 o
  -5  -3   6       38.37       28.26     32.81 o
  -4  -3   6       12.44       17.49     27.81 o
  -3  -3   6      168.16      162.46     19.06 o
  -2  -3   6       14.12       22.43      9.93 o
  -1  -3   6     1038.26     1011.35     30.53 o
   0  -3   6      201.97      180.80     15.57 o
   1  -3   6     2230.29     2486.53     71.78 o
   2  -3   6      519.04      448.54     54.81 o
   3  -3   6       15.10        0.00     14.57 o
   4  -3   6       28.90       17.44     17.84 o
   5  -3   6      146.34      121.45     31.85 o
   6  -3   6       85.02       75.90     44.94 o
   7  -3   6      209.63      176.27     53.95 o
  -7  -2   6        0.67        0.00     41.37 o
  -6  -2   6      104.91      109.43     51.65 o
  -5  -2   6       45.50       65.85     39.08 o
  -4  -2   6        0.81        7.02     16.16 o
  -3  -2   6     1036.95     1196.04     40.40 o
  -2  -2   6       64.42       58.65     26.13 o
  -1  -2   6      283.50      278.02     18.47 o
   0  -2   6       19.95        8.41      8.64 o
   1  -2   6     1445.52     1352.81     51.22 o
   2  -2   6       24.58       11.62     12.97 o
   3  -2   6       36.30       41.56     17.82 o
   4  -2   6        0.93        0.00     13.84 o
   5  -2   6       57.40       13.29     20.66 o
   6  -2   6       14.29       36.78     23.78 o
   7  -2   6       62.63       55.24     31.91 o
  -7  -1   6       25.22       36.87     41.24 o
  -6  -1   6      124.56      182.81     60.80 o
  -5  -1   6      219.28      177.94     54.58 o
  -4  -1   6        5.04       33.58     18.07 o
  -3  -1   6      138.54      168.24     20.95 o
  -2  -1   6      263.66      269.54     18.01 o
  -1  -1   6      934.32      963.01     28.28 o
   0  -1   6     1361.77     1234.65     36.21 o
   1  -1   6       72.26       66.33     11.73 o
   2  -1   6      740.31      692.73     44.71 o
   5  -1   6      456.99      485.61     54.66 o
   6  -1   6        5.82       13.02     25.93 o
   7  -1   6        9.72        0.00     26.05 o
  -7   0   6       12.53       12.66     38.90 o
  -5   0   6     3273.08     3730.20    170.68 o
  -4   0   6       10.78        0.00     20.96 o
  -3   0   6        0.09        0.00     19.92 o
  -2   0   6      591.41      776.25     51.74 o
  -1   0   6      121.44      142.83     24.38 o
   0   0   6     1631.85     1492.37     29.28 o
   1   0   6      145.14      155.27     19.20 o
   2   0   6     1403.23     1397.36     50.08 o
   3   0   6      110.02      106.82     35.25 o
   4   0   6      564.89      557.02     72.61 o
   5   0   6      100.13      109.07     46.96 o
   7   0   6       30.69        5.56     49.26 o
  -6   1   6        0.24        4.37     37.86 o
  -5   1   6        2.44       25.51     35.29 o
  -4   1   6       35.96       32.41     28.71 o
  -3   1   6        0.59        0.09     18.16 o
  -2   1   6     6358.61     8139.93    237.88 o
  -1   1   6        4.62       16.14     16.95 o
   0   1   6    20356.83    21250.53    364.82 o
   1   1   6      701.83      603.20     28.16 o
   2   1   6      199.43      196.50     22.37 o
   3   1   6      166.38      196.37     45.07 o
   4   1   6        0.23       25.60     28.44 o
   5   1   6       12.70       29.75     37.68 o
   6   1   6        8.12       32.23     41.78 o
  -6   2   6       45.31       59.63     46.69 o
  -5   2   6       22.00       31.59     34.21 o
  -4   2   6     1218.91     1661.43    106.14 o
  -3   2   6       14.18        9.15     25.69 o
  -2   2   6     5000.52     7681.84    235.13 o
  -1   2   6      775.65      732.80     48.09 o
   0   2   6     5330.04     5575.33    111.65 o
   1   2   6     2908.72     2681.13     79.08 o
   2   2   6        0.06        0.00      5.53 o
   3   2   6      341.84      318.42     27.04 o
   4   2   6       13.79       24.46     15.08 o
   5   2   6       74.54       19.92     34.39 o
   6   2   6       12.71       31.95     39.44 o
   7   2   6       18.08        0.77     44.89 o
  -6   3   6       46.62      145.04     58.10 o
  -5   3   6        0.60        0.00     34.07 o
  -4   3   6     1180.79     1647.41    109.43 o
  -3   3   6      189.46      217.42     44.98 o
  -2   3   6     1069.53     1514.36     83.47 o
  -1   3   6     3315.99     3884.79     88.22 o
   0   3   6      281.17      295.18     27.49 o
   1   3   6     6334.06     6320.00    142.44 o
   2   3   6      182.21      181.56     16.06 o
   3   3   6      876.26      907.99     40.47 o
   4   3   6       52.29      115.05     49.08 o
   5   3   6      135.43       24.97     40.29 o
   6   3   6      170.18      175.95     58.73 o
   7   3   6       53.27      107.27     53.54 o
  -6   4   6        6.24       43.36     43.76 o
  -5   4   6      164.50      199.75     61.57 o
  -4   4   6      265.48      363.00     64.14 o
  -3   4   6      954.49     1124.78     83.34 o
  -2   4   6       68.43       66.86     14.98 o
  -1   4   6     1086.24     1017.65     78.74 o
   0   4   6      322.01      316.79     25.53 o
   1   4   6      626.70      504.25     47.64 o
   2   4   6        2.10        0.00      6.56 o
   3   4   6      135.10       95.71     14.28 o
   4   4   6       93.33      102.30     42.28 o
   5   4   6      121.34      121.15     48.90 o
   6   4   6        6.09        0.00     44.17 o
   7   4   6       13.31        0.00     40.52 o
  -6   5   6      153.36      176.32     68.60 o
  -5   5   6      211.63      105.46     51.52 o
  -4   5   6      147.67      265.37     61.21 o
  -3   5   6      488.96      521.10     68.06 o
  -2   5   6       16.51       23.61     13.66 o
  -1   5   6       20.24       33.13     15.06 o
   0   5   6      113.59       89.68     21.14 o
   1   5   6        5.30        0.00     11.44 o
   2   5   6       60.69       56.52     15.12 o
   3   5   6      628.53      594.92     28.29 o
   4   5   6      539.24      575.67     68.71 o
   5   5   6        3.05        9.78     42.23 o
   6   5   6      191.15      155.45     66.16 o
   7   5   6       14.30        0.00     45.57 o
  -6   6   6      201.20      291.79     77.16 o
  -5   6   6      125.08      112.45     53.50 o
  -4   6   6        0.00        5.59     32.05 o
  -3   6   6     1051.18     1401.06     97.85 o
  -2   6   6      744.48      670.95     53.30 o
  -1   6   6       38.66       18.50     14.65 o
   0   6   6      217.49      199.31     24.27 o
   1   6   6      522.78      495.26     30.49 o
   2   6   6      336.03      360.30     19.37 o
   3   6   6      431.51      446.35     23.04 o
   4   6   6      388.79      374.53     59.09 o
   5   6   6        1.91        3.20     43.31 o
   6   6   6       43.42       64.04     61.21 o
   7   6   6        6.91        0.00     52.69 o
  -6   7   6       18.03        1.35     43.18 o
  -5   7   6      354.95      631.62     98.43 o
  -4   7   6       16.77       33.13     34.75 o
  -3   7   6      225.91      231.75     53.95 o
  -2   7   6      378.81      435.74     38.13 o
  -1   7   6       22.46        4.12     14.06 o
   0   7   6      584.57      540.88     35.40 o
   1   7   6      664.81      669.48     36.51 o
   2   7   6       12.16       21.96     12.78 o
   3   7   6      591.23      531.43     38.26 o
   4   7   6      192.84      151.76     28.49 o
   5   7   6       16.51       20.33     45.30 o
   6   7   6       46.53       51.29     58.28 o
   7   7   6        2.25        0.00     52.51 o
  -6   8   6       29.53       23.89     57.28 o
  -5   8   6       54.32      163.38     57.10 o
  -4   8   6       90.26       70.40     45.16 o
  -3   8   6      103.94      147.02     47.10 o
  -2   8   6      816.42      927.36     69.75 o
  -1   8   6       59.97       51.29     19.57 o
   0   8   6      264.16      323.61     53.90 o
   1   8   6     1250.58     1236.41     51.71 o
   2   8   6       14.37       31.64     34.48 o
   3   8   6        8.69        0.00     34.86 o
   4   8   6      255.13      192.90     50.68 o
   5   8   6      180.46      206.24     72.16 o
   6   8   6       99.32      124.84     65.85 o
  -5   9   6       19.19        0.00     32.99 o
  -4   9   6      223.16      152.92     54.63 o
  -3   9   6       38.24       36.51     34.57 o
  -2   9   6       53.40       55.63     22.46 o
  -1   9   6      275.18      246.35     33.35 o
   0   9   6       87.15       78.95     27.85 o
   1   9   6      277.95      233.53     29.72 o
   2   9   6       98.64       69.36     42.01 o
   3   9   6      490.49      427.46    138.64 o
   4   9   6        8.64        0.00     21.01 o
   5   9   6        8.51       20.33     50.70 o
   6   9   6       31.48      106.46     69.95 o
  -5  10   6       11.04        0.00     28.26 o
  -4  10   6        0.06        4.28     35.43 o
  -3  10   6      479.82      582.62     81.17 o
  -2  10   6      149.85      180.69     32.79 o
  -1  10   6      674.40      679.54     57.31 o
   0  10   6       20.88        4.71     21.34 o
   1  10   6       22.42       15.37     40.65 o
   2  10   6      525.93      619.72     92.17 o
   3  10   6      397.64      469.50     86.40 o
   4  10   6       45.04       34.00     45.00 o
   5  10   6      337.50      544.90    110.15 o
   6  10   6       10.30        9.15     62.74 o
  -5  11   6       18.79        0.00     31.23 o
  -4  11   6      120.65      188.48     63.01 o
  -3  11   6        0.07       25.87     38.67 o
  -2  11   6       10.51        0.00     26.12 o
  -1  11   6      890.34      850.47     56.66 o
   0  11   6      227.71      220.06     33.04 o
   1  11   6      134.72      195.88     60.39 o
   2  11   6      526.30      691.29     97.85 o
   3  11   6       60.10       71.30     45.84 o
   4  11   6       55.46       41.31     28.34 o
   5  11   6        3.96        0.00     61.34 o
   6  11   6        0.03       12.39     62.78 o
  -4  12   6        2.54        0.00     35.88 o
  -3  12   6       33.25       67.06     48.14 o
  -2  12   6        7.09       45.39     26.62 o
  -1  12   6      329.74      391.26     48.47 o
   0  12   6      562.61      605.20     87.62 o
   1  12   6       24.43       43.31     42.14 o
   2  12   6       90.37       59.22     50.34 o
   3  12   6       43.68       90.77     52.33 o
   4  12   6        8.84       50.84     61.61 o
   5  12   6       12.43       41.87     63.05 o
  -4  13   6        3.59        0.00     27.81 o
  -3  13   6      518.07      500.28     84.82 o
  -2  13   6      109.85      128.51     35.23 o
  -1  13   6       12.06       15.16     23.72 o
   0  13   6       26.91       10.32     42.68 o
   1  13   6       50.62       36.10     41.87 o
   2  13   6        4.74       64.77     48.00 o
   3  13   6       25.01        0.00     45.88 o
   4  13   6       34.26       79.59     71.30 o
   5  13   6        5.61       20.33     54.08 o
  -3  14   6        3.25       36.87     41.24 o
  -2  14   6       91.35       95.99     36.68 o
  -1  14   6       18.28        2.84     40.20 o
   0  14   6      230.77      309.81     72.16 o
   1  14   6       56.70       40.74     43.99 o
   2  14   6        1.87        0.00     42.37 o
   3  14   6       24.62        7.89     44.03 o
   4  14   6       62.94       70.58     47.73 o
  -1  15   6        3.90       17.17     41.51 o
   0  15   6       88.73      142.96     51.65 o
   1  15   6        1.89       44.89     44.62 o
   2  15   6        0.55       17.13     48.81 o
   3  15   6       11.96       27.36     42.77 o
   4  15   6       79.95        6.08     45.21 o
  -1  16   6       15.39       33.35     58.73 o
   0  16   6        4.23       25.78     43.45 o
   1  16   6      149.14       74.46     54.85 o
   2  16   6        3.95       36.73     47.55 o
   3  16   6        0.25        2.79     43.04 o
   0  17   6        0.10       30.20     47.68 o
   1  17   6        2.40       78.06     59.31 o
  -1 -15   7       59.94        1.71     47.91 o
   0 -15   7       92.23        0.00     50.93 o
  -3 -14   7       72.53       45.00     35.52 o
  -2 -14   7       57.07       70.58     56.83 o
  -1 -14   7       90.14       78.96     67.79 o
   0 -14   7       36.15        0.00     47.50 o
   1 -14   7       39.80       28.71     50.30 o
   2 -14   7        8.13        0.00     53.77 o
  -3 -13   7       30.59        0.00     24.29 o
  -2 -13   7        1.54        0.00     21.64 o
  -1 -13   7        2.47        0.00     44.39 o
   0 -13   7       33.04       28.21     54.85 o
   1 -13   7       10.13       51.61     56.97 o
   2 -13   7       47.73       45.52     61.48 o
   3 -13   7       68.94       41.33     67.38 o
  -4 -12   7        1.34        8.79     43.45 o
  -3 -12   7       43.80       85.89     30.90 o
  -2 -12   7        4.57        0.00     52.26 o
  -1 -12   7        2.72        5.81     51.52 o
   0 -12   7      186.11      191.50     71.80 o
   1 -12   7      111.20       76.84     59.99 o
   2 -12   7       54.13       97.26     57.19 o
   3 -12   7        0.19        0.00     58.37 o
   4 -12   7       21.31       45.88     64.68 o
  -5 -11   7       96.03       49.98     62.83 o
  -4 -11   7        1.76        0.00     38.17 o
  -3 -11   7      169.10      214.61     40.76 o
  -2 -11   7       60.79       86.20     32.38 o
  -1 -11   7       32.64       74.64     47.68 o
   0 -11   7      324.53      304.18     75.94 o
   1 -11   7        0.04        0.00     37.72 o
   2 -11   7        0.16       28.39     44.17 o
   3 -11   7       21.41       73.10     57.55 o
   4 -11   7        9.35        0.00     47.68 o
  -5 -10   7      114.05       80.99     57.19 o
  -4 -10   7        0.25       10.10     36.15 o
  -3 -10   7      103.87       97.24     30.14 o
  -2 -10   7        0.09        3.04     19.33 o
  -1 -10   7       11.99       36.31     23.68 o
   0 -10   7      931.84      903.71    106.59 o
   1 -10   7       56.72      158.51     58.91 o
   2 -10   7       15.42       78.15     48.90 o
   3 -10   7       73.15      125.84     64.32 o
   4 -10   7        0.05        0.00     42.77 o
   5 -10   7       51.72       96.04     65.04 o
  -5  -9   7      147.50      205.84     66.57 o
  -4  -9   7       98.56       88.25     47.55 o
  -3  -9   7       19.75        0.00     18.13 o
  -2  -9   7       33.08       54.81     21.68 o
  -1  -9   7        7.86       19.85     19.55 o
   0  -9   7      525.94      599.35     84.78 o
   1  -9   7      152.49       99.52     46.74 o
   2  -9   7      112.59       74.37     46.65 o
   3  -9   7       17.46       57.64     47.10 o
   4  -9   7        1.54        0.50     45.16 o
   5  -9   7        8.23       35.74     49.31 o
  -6  -8   7       64.25       10.28     51.52 o
  -5  -8   7       26.40       59.67     47.01 o
  -4  -8   7      274.46      323.92     69.36 o
  -3  -8   7        0.10        0.00     18.25 o
  -2  -8   7      112.49       74.82     36.33 o
  -1  -8   7      353.98      357.31     42.26 o
   0  -8   7      118.61      104.20     43.00 o
   1  -8   7      193.25      153.60     51.06 o
   2  -8   7      225.70      200.79     61.43 o
   3  -8   7       58.70       26.55     37.14 o
   4  -8   7       26.48       20.24     39.26 o
   5  -8   7       46.11        4.78     44.75 o
  -6  -7   7       63.79       66.57     56.52 o
  -5  -7   7        9.87       11.00     35.02 o
  -4  -7   7      681.71      625.35     88.20 o
  -3  -7   7        5.89        9.33     15.55 o
  -2  -7   7       95.64       66.96     29.66 o
  -1  -7   7        2.38        0.00     13.62 o
   0  -7   7      122.11      165.26     26.32 o
   1  -7   7      116.95      159.28     43.27 o
   2  -7   7      678.19      865.53     97.85 o
   3  -7   7       27.77       18.12     35.65 o
   4  -7   7       24.06       38.54     37.23 o
   5  -7   7      252.71      271.41     70.99 o
   6  -7   7        0.03        0.00     42.68 o
  -6  -6   7        1.26       33.13     46.33 o
  -5  -6   7       16.40       14.42     34.93 o
  -4  -6   7        0.98        0.00     26.05 o
  -3  -6   7       82.80       84.09     25.86 o
  -2  -6   7       16.26       16.46     16.74 o
  -1  -6   7        0.74        1.15      9.87 o
   0  -6   7      253.75      230.57     30.33 o
   1  -6   7       86.40       53.45     28.48 o
   2  -6   7      172.84      141.39     44.62 o
   3  -6   7      207.44      237.43     55.39 o
   4  -6   7       38.20       44.71     34.79 o
   5  -6   7      463.94      322.34     73.60 o
   6  -6   7       17.53      107.18     45.52 o
  -6  -5   7       84.69       73.46     53.32 o
  -5  -5   7      155.98      223.50     65.89 o
  -4  -5   7       32.88       75.45     32.09 o
  -3  -5   7     1560.41     1653.74     85.54 o
  -2  -5   7        0.47        0.00     19.64 o
  -1  -5   7      409.95      370.14     22.50 o
   0  -5   7      572.93      536.49     26.70 o
   1  -5   7      438.35      478.65     62.51 o
   2  -5   7      750.13      807.26     74.46 o
   3  -5   7        5.03       22.04     27.09 o
   4  -5   7       91.81      104.97     43.63 o
   5  -5   7        1.37       25.06     35.61 o
   6  -5   7       19.30        0.00     39.12 o
  -6  -4   7       83.86      113.44     57.69 o
  -5  -4   7      156.87      220.93     63.91 o
  -4  -4   7        0.00       19.79     26.95 o
  -3  -4   7     2127.10     2316.73    110.85 o
  -2  -4   7     1098.10     1052.66     36.26 o
  -1  -4   7      216.56      230.70     22.90 o
   0  -4   7      601.81      495.08     23.52 o
   1  -4   7      172.84      142.01     22.88 o
   2  -4   7      767.40      765.47     68.69 o
   3  -4   7       22.21       31.37     28.85 o
   4  -4   7       40.64       38.45     30.69 o
   5  -4   7       11.41       20.19     26.64 o
   6  -4   7       71.23       69.27     48.14 o
  -7  -3   7        1.47        0.00     41.28 o
  -6  -3   7       67.16      113.71     51.02 o
  -5  -3   7      151.35      399.19     82.39 o
  -4  -3   7      716.97      819.33     96.32 o
  -3  -3   7      328.89      330.03     24.93 o
  -2  -3   7      927.42      928.29     32.78 o
  -1  -3   7        7.93       20.22     10.27 o
   0  -3   7      142.46      113.82     18.09 o
   1  -3   7      273.56      209.47     47.41 o
   2  -3   7       34.17       41.10     24.11 o
   3  -3   7       69.25       86.01     23.51 o
   4  -3   7       18.73       24.05     19.20 o
   5  -3   7      221.97      218.33     42.58 o
   6  -3   7        0.05       42.50     41.01 o
   7  -3   7       95.41      122.41     54.67 o
  -7  -2   7       44.10       14.96     51.56 o
  -6  -2   7        8.77       20.73     33.89 o
  -5  -2   7       85.50      258.16     68.33 o
  -4  -2   7     1365.53     1545.95     67.68 o
  -3  -2   7       17.28       27.89     11.71 o
  -2  -2   7     3741.68     4513.67     86.30 o
  -1  -2   7        1.14        2.81      8.15 o
   0  -2   7       64.20       60.92     13.27 o
   1  -2   7      326.27      273.13     42.05 o
   2  -2   7       43.38       47.90     13.05 o
   3  -2   7      628.37      547.38     64.83 o
   4  -2   7       39.72       36.11     20.74 o
   5  -2   7      131.90      126.89     71.35 o
   6  -2   7       20.02       35.48     26.92 o
   7  -2   7       46.18       85.23     33.26 o
  -7  -1   7        2.91       31.64     49.98 o
  -6  -1   7      142.51      113.08     47.23 o
  -5  -1   7       40.88       69.27     37.45 o
  -4  -1   7     5570.13     6928.66    171.60 o
  -3  -1   7       13.60        3.57     16.50 o
  -2  -1   7      823.82      933.17     90.32 o
  -1  -1   7      694.72      615.29     23.33 o
   0  -1   7      349.56      304.07     20.03 o
   1  -1   7        5.40        4.85      8.38 o
   2  -1   7     1381.56     1580.05     47.72 o
   5  -1   7       42.18       45.16     30.92 o
   6  -1   7       75.29       32.06     55.26 o
   7  -1   7      160.44       99.88     35.46 o
  -7   0   7       39.93       76.39     51.79 o
  -6   0   7        3.83       15.91     30.60 o
  -5   0   7       59.85       59.13     42.37 o
  -4   0   7      528.77      803.74     77.48 o
  -3   0   7       50.14       70.81     26.05 o
  -2   0   7      206.08      172.53     33.40 o
  -1   0   7     2964.82     3140.64    105.74 o
   0   0   7      306.44      357.04     15.01 o
   1   0   7      263.82      216.59     51.67 o
   2   0   7      782.34      674.03     35.60 o
   3   0   7     1345.70     1414.13     95.32 o
   4   0   7       12.50       21.05     29.88 o
   5   0   7      160.61      191.86     57.10 o
   7   0   7        3.57        0.00     51.90 o
  -7   1   7        7.98        0.00     35.97 o
  -5   1   7      284.66      314.10     62.96 o
  -4   1   7        6.36       27.18     31.95 o
  -3   1   7      318.33      493.57     59.13 o
  -2   1   7        1.22       20.42     18.48 o
  -1   1   7     1488.86     1575.70     72.11 o
   0   1   7      488.70      339.62     37.66 o
   1   1   7      397.72      385.68     36.30 o
   2   1   7      427.87      427.17     28.73 o
   3   1   7     3235.95     3114.54    145.94 o
   4   1   7        5.26       26.68     29.07 o
   5   1   7       59.83       94.51     41.74 o
   6   1   7        8.58        7.03     36.24 o
  -6   2   7       41.83       63.28     47.32 o
  -5   2   7      281.08      360.88     69.99 o
  -4   2   7       37.22       84.10     35.38 o
  -3   2   7      873.75     1019.49     76.48 o
  -2   2   7      255.65      244.42     39.84 o
  -1   2   7      124.50       96.95     27.31 o
   0   2   7     2931.17     2765.05     69.72 o
   1   2   7     1168.02     1107.13     40.24 o
   2   2   7      469.78      432.09     27.83 o
   3   2   7     1150.16     1162.88     35.57 o
   4   2   7       91.85       67.92     36.46 o
   5   2   7       14.35        5.14     38.35 o
   6   2   7      143.51      132.73     53.00 o
   7   2   7        5.04        5.45     46.60 o
  -6   3   7       53.31       10.10     43.45 o
  -5   3   7      531.06      569.06     84.96 o
  -4   3   7       14.52       23.44     30.33 o
  -3   3   7      732.14     1022.51     77.34 o
  -2   3   7     2083.54     2642.74    121.51 o
  -1   3   7      673.33      785.94     53.81 o
   0   3   7     5811.28     5818.32    121.09 o
   1   3   7      665.65      550.94     32.61 o
   2   3   7      462.54      453.10     66.37 o
   3   3   7     2010.81     2005.88     62.00 o
   4   3   7        3.07       13.43     31.86 o
   5   3   7        0.08        0.00     31.59 o
   6   3   7       13.64        0.00     37.27 o
   7   3   7       19.43        0.95     46.06 o
  -6   4   7        3.83       40.83     50.88 o
  -5   4   7       43.17       95.73     44.53 o
  -4   4   7       22.85       12.35     30.69 o
  -3   4   7      163.88      160.04     43.94 o
  -2   4   7      329.31      314.95     48.23 o
  -1   4   7       14.79        6.90     11.99 o
   0   4   7      680.75      717.90     34.61 o
   1   4   7     1160.06     1110.34     42.42 o
   2   4   7      120.44      153.63     17.11 o
   3   4   7      697.78      706.24     28.31 o
   4   4   7      118.03      154.73     53.68 o
   5   4   7        8.68        0.00     33.13 o
   6   4   7        1.61        0.00     37.32 o
   7   4   7      154.31       65.31     53.05 o
  -6   5   7        4.74        0.00     37.72 o
  -5   5   7        9.07        8.97     38.49 o
  -4   5   7       11.92       10.95     32.50 o
  -3   5   7       26.65       24.02     29.84 o
  -2   5   7      556.10      513.23     83.70 o
  -1   5   7       72.93       70.27     30.06 o
   0   5   7       91.48      101.00     18.31 o
   1   5   7      593.23      555.54     58.82 o
   2   5   7      620.43      677.81     34.30 o
   3   5   7      270.19      257.99     21.47 o
   4   5   7      868.15      949.54    104.20 o
   5   5   7        8.70       14.69     44.80 o
   6   5   7        7.81       22.49     53.27 o
   7   5   7      205.49      189.30     67.43 o
  -6   6   7        4.97       30.51     50.52 o
  -5   6   7       56.17      104.29     49.17 o
  -4   6   7        4.41        8.70     29.07 o
  -3   6   7        4.23       45.97     26.95 o
  -2   6   7     1550.32     1644.17     61.93 o
  -1   6   7      343.84      328.93     38.54 o
   0   6   7       57.33       63.76     19.20 o
   1   6   7      588.21      536.09     32.54 o
   2   6   7      683.05      607.90     32.79 o
   3   6   7      139.67      142.98     16.44 o
   4   6   7      448.11      478.51     84.15 o
   5   6   7        0.13       54.67     47.46 o
   6   6   7       22.45       40.52     57.01 o
   7   6   7        0.00        0.00     45.88 o
  -6   7   7       94.71       86.90     61.48 o
  -5   7   7        0.04       28.17     39.71 o
  -4   7   7       80.98      114.07     47.64 o
  -3   7   7       68.87       93.88     40.16 o
  -2   7   7      143.16      142.99     25.97 o
  -1   7   7      571.58      567.12     41.23 o
   0   7   7       28.21       26.08     16.07 o
   1   7   7      101.77       90.32     19.41 o
   2   7   7     1013.75      944.75    100.39 o
   3   7   7      210.84      180.95     26.68 o
   4   7   7      418.80      325.14     72.47 o
   5   7   7      509.59      704.09    106.05 o
   6   7   7        9.18        0.00     52.42 o
   7   7   7       16.25        0.00     53.00 o
  -6   8   7        8.34        0.00     49.71 o
  -5   8   7        8.99       68.46     47.50 o
  -4   8   7        4.09       43.04     40.20 o
  -3   8   7      287.13      344.92     61.93 o
  -2   8   7       12.83       20.29     24.11 o
  -1   8   7      154.99      170.47     28.47 o
   0   8   7       17.26        0.00     14.45 o
   1   8   7      508.98      519.35     64.97 o
   2   8   7      864.46      840.47     55.01 o
   3   8   7      109.95      128.78     34.73 o
   4   8   7       18.48       49.85     47.95 o
   5   8   7       91.48      198.99     67.65 o
   6   8   7        5.74       16.90     56.70 o
  -5   9   7       36.31       30.02     50.79 o
  -4   9   7        2.46       46.47     41.46 o
  -3   9   7      441.25      655.77     84.10 o
  -2   9   7      213.56      183.88     32.62 o
  -1   9   7      185.40      175.68     29.92 o
   0   9   7       83.41       11.59     33.08 o
   1   9   7        5.91       29.50     18.58 o
   2   9   7      144.68      145.49     50.34 o
   3   9   7      257.25      292.33     72.20 o
   4   9   7        0.57        0.00     40.47 o
   5   9   7        2.48        0.00     50.70 o
   6   9   7       15.67       81.62     62.56 o
  -5  10   7      115.79       41.78     30.11 o
  -4  10   7        0.76       43.76     39.44 o
  -3  10   7      722.72     1024.94    104.56 o
  -2  10   7       19.59       20.20     21.15 o
  -1  10   7       45.56       71.10     24.80 o
   0  10   7      298.11      204.05     87.91 o
   1  10   7       17.22       10.57     20.00 o
   2  10   7      237.50      181.77     58.14 o
   3  10   7      202.72      327.21     74.82 o
   4  10   7        0.20        0.00     45.34 o
   5  10   7       99.44      176.13     74.86 o
   6  10   7       90.34      115.11     64.32 o
  -5  11   7       49.70       27.63     30.92 o
  -4  11   7       43.75       39.21     43.27 o
  -3  11   7       15.57       31.41     35.61 o
  -2  11   7       13.18       12.01     21.29 o
  -1  11   7        4.26       21.16     20.42 o
   0  11   7      348.81      331.16     46.47 o
   1  11   7       22.52        0.00     37.05 o
   2  11   7      629.16      654.83     98.93 o
   3  11   7        0.25       47.19     42.82 o
   4  11   7      119.00      254.33     82.07 o
   5  11   7       43.50      125.07     79.91 o
   6  11   7       66.43       42.50     53.14 o
  -4  12   7        1.93        8.70     38.40 o
  -3  12   7        0.26        0.00     36.60 o
  -2  12   7      427.11      521.15     53.55 o
  -1  12   7        4.60       15.98     24.73 o
   1  12   7        0.11       33.26     43.58 o
   2  12   7       93.20       58.50     46.06 o
   3  12   7      185.68      172.48     63.37 o
   4  12   7      104.95      226.25     82.30 o
   5  12   7       16.46        0.00     62.02 o
  -4  13   7        1.74        0.00     27.63 o
  -3  13   7       43.41      111.10     52.69 o
  -2  13   7      345.82      374.62     68.96 o
  -1  13   7      209.46      208.55     39.75 o
   0  13   7      174.17      149.68     55.80 o
   1  13   7      199.75      178.12     57.24 o
   2  13   7       23.87       13.75     41.37 o
   3  13   7      104.11      144.54     55.48 o
   4  13   7       66.17      170.55     75.00 o
   5  13   7        1.44       13.97     57.46 o
  -3  14   7        0.01       22.17     38.85 o
  -2  14   7        0.63       15.05     38.04 o
  -1  14   7      187.96      309.81     77.03 o
   0  14   7        0.11       27.00     43.36 o
   1  14   7       14.08       25.78     44.84 o
   2  14   7        0.77        0.00     36.78 o
   3  14   7        0.21        0.00     37.36 o
   4  14   7       70.54       30.60     50.39 o
  -1  15   7        5.37       54.72     51.92 o
   0  15   7        0.03        0.00     38.90 o
   1  15   7       39.44       69.99     47.37 o
   2  15   7        0.11        0.00     36.73 o
   3  15   7       10.22       36.87     47.05 o
   4  15   7       16.69        0.00     45.88 o
  -1  16   7       17.50      127.23     61.88 o
   0  16   7       42.49       53.09     45.75 o
   1  16   7        5.66        4.87     42.91 o
   2  16   7       21.59        0.00     37.63 o
   3  16   7       39.81       30.83     48.90 o
   1  17   7        3.47       40.25     48.36 o
  -2 -14   8        0.01       31.91     49.80 o
  -1 -14   8        6.03        0.00     44.12 o
   0 -14   8        0.71       12.44     43.27 o
   1 -14   8        0.01        0.00     49.76 o
   2 -14   8        8.45        0.00     56.70 o
  -3 -13   8       43.99        6.78     16.28 o
  -2 -13   8       24.60       32.48     25.01 o
  -1 -13   8       12.16       36.10     55.44 o
   0 -13   8       63.82       61.43     58.55 o
   1 -13   8       76.05      100.42     58.91 o
   2 -13   8       35.88        7.17     55.08 o
   3 -13   8        2.91        0.00     65.98 o
  -4 -12   8       21.46       35.25     50.75 o
  -3 -12   8        3.55        0.00     52.60 o
  -2 -12   8      164.20      176.04     41.38 o
  -1 -12   8       52.42       39.08     57.74 o
   0 -12   8        6.72       28.71     54.17 o
   1 -12   8       97.07      159.37     67.29 o
   2 -12   8       15.88       46.06     58.28 o
   3 -12   8       39.50       96.00     66.61 o
  -4 -11   8       56.66       29.21     42.91 o
  -3 -11   8        4.53        9.22     27.67 o
  -2 -11   8       92.00      108.60     33.47 o
  -1 -11   8      267.45      366.78     57.10 o
   0 -11   8       15.03        9.10     42.64 o
   1 -11   8       88.11       12.44     46.74 o
   2 -11   8       38.86       47.01     56.97 o
   3 -11   8       38.71       20.51     53.18 o
   4 -11   8       27.04       83.92     63.73 o
  -5 -10   8        1.43       23.08     52.33 o
  -4 -10   8      123.30       90.91     49.53 o
  -3 -10   8       22.48        0.00     19.24 o
  -2 -10   8        7.37        2.47     21.62 o
  -1 -10   8      231.06      264.48     41.67 o
   0 -10   8      132.30      155.94     58.41 o
   1 -10   8       18.14       24.16     41.10 o
   2 -10   8       47.06       98.61     55.71 o
   3 -10   8      108.31       59.45     53.50 o
   4 -10   8       15.57       10.05     50.93 o
   5 -10   8        9.94       40.92     58.23 o
  -5  -9   8       73.19       58.37     49.40 o
  -4  -9   8      340.65      339.33     75.18 o
  -3  -9   8        2.95       20.14     18.67 o
  -2  -9   8       26.93       11.98     36.17 o
  -1  -9   8      617.40      591.25     56.09 o
   0  -9   8       82.51       66.03     43.54 o
   1  -9   8        1.47        0.00     30.20 o
   2  -9   8       97.56      164.10     60.66 o
   3  -9   8        1.12        3.02     38.40 o
   4  -9   8        4.98        0.00     45.66 o
   5  -9   8        7.10       21.45     52.06 o
  -6  -8   8        0.04        0.00     60.39 o
  -5  -8   8       18.40        0.00     37.77 o
  -4  -8   8       48.80       95.86     44.12 o
  -3  -8   8     1790.54     1867.81     86.84 o
  -2  -8   8        3.25        0.00     14.84 o
  -1  -8   8       42.67       26.75     19.36 o
   0  -8   8      830.51      911.91     95.05 o
   1  -8   8        5.01       20.24     32.36 o
   2  -8   8      496.74      539.18     88.56 o
   3  -8   8      106.65      155.58     55.48 o
   4  -8   8      142.17      124.84     57.55 o
   5  -8   8        0.21        0.00     46.15 o
  -6  -7   8        0.63       46.83     59.13 o
  -5  -7   8       61.36       74.82     43.45 o
  -4  -7   8        4.98       26.37     34.03 o
  -3  -7   8        7.07        0.00     17.65 o
  -2  -7   8        6.96       47.44     41.62 o
  -1  -7   8        7.76       21.51     12.00 o
   0  -7   8      450.94      450.59     80.25 o
   1  -7   8      178.31      150.94     43.76 o
   2  -7   8       45.21       47.82     37.32 o
   3  -7   8      182.91      289.71     68.69 o
   4  -7   8        2.18        0.00     27.94 o
   5  -7   8        7.18       14.33     36.06 o
   6  -7   8        2.40       38.45     46.83 o
  -6  -6   8       62.47       83.34     53.63 o
  -5  -6   8       23.25       59.31     46.15 o
  -4  -6   8      162.20       93.03     48.04 o
  -3  -6   8      129.86      189.93     33.33 o
  -2  -6   8      575.79      666.77     69.09 o
  -1  -6   8        1.25        6.45     11.04 o
   0  -6   8      167.48      159.39     20.61 o
   1  -6   8      815.83      833.58     78.83 o
   2  -6   8       57.33       53.27     33.49 o
   3  -6   8        0.01        1.04     24.61 o
   4  -6   8      278.14      393.78     76.71 o
   5  -6   8      115.73      100.64     52.64 o
   6  -6   8       12.08       14.56     42.05 o
  -6  -5   8       50.07       76.98     56.47 o
  -5  -5   8        8.69        0.00     33.98 o
  -4  -5   8      266.96      269.97     66.48 o
  -3  -5   8       64.66       55.03     22.40 o
  -2  -5   8      392.51      360.42     25.56 o
  -1  -5   8       70.83       70.18     14.73 o
   0  -5   8       81.91       79.92     14.67 o
   1  -5   8     2285.29     2684.98    137.69 o
   2  -5   8        4.28        9.37     21.05 o
   3  -5   8      282.18      199.08     49.53 o
   4  -5   8       17.43       11.99     28.57 o
   5  -5   8      297.85      381.02     79.68 o
   6  -5   8        4.42       10.32     40.88 o
  -6  -4   8      228.22      344.11     87.48 o
  -5  -4   8        2.41       23.84     38.40 o
  -4  -4   8        0.40       21.50     32.95 o
  -3  -4   8       96.25      116.57     34.05 o
  -2  -4   8     1377.18     1571.55     46.49 o
  -1  -4   8        3.48        0.00      7.61 o
   0  -4   8        0.10        0.00      7.47 o
   1  -4   8     1199.86      977.15     91.45 o
   2  -4   8      319.46      299.22     52.87 o
   3  -4   8      245.38      199.66     49.80 o
   4  -4   8        5.88        6.81     26.14 o
   5  -4   8       64.40       51.88     36.46 o
   6  -4   8        4.14       40.61     40.16 o
  -6  -3   8        0.00       22.99     38.35 o
  -5  -3   8       49.27       36.82     32.68 o
  -4  -3   8     1596.43     1973.63    132.28 o
  -3  -3   8       65.88       73.35     22.26 o
  -2  -3   8       72.92       95.91     16.17 o
  -1  -3   8     6271.80     7183.86    121.40 o
   0  -3   8       10.98        0.00      6.69 o
   1  -3   8       26.59       29.58     20.15 o
   2  -3   8      318.82      239.28     45.25 o
   3  -3   8       12.54       34.84     25.37 o
   4  -3   8       46.61       59.95     24.32 o
   5  -3   8      325.92      392.29     54.60 o
   6  -3   8       80.36       71.17     47.14 o
   7  -3   8       28.01        5.86     38.67 o
  -6  -2   8        0.02       11.31     34.57 o
  -5  -2   8      180.81      108.30     46.60 o
  -4  -2   8      123.12      129.77     28.56 o
  -3  -2   8     2280.65     2648.80    153.53 o
  -2  -2   8       35.31       40.85     11.17 o
  -1  -2   8       81.13       92.99     13.47 o
   0  -2   8       10.61        0.00      6.48 o
   1  -2   8        8.87       11.64     11.62 o
   2  -2   8     1852.73     1875.42     55.58 o
   3  -2   8      901.61      923.91    133.79 o
   4  -2   8      305.78      309.03     43.96 o
   5  -2   8      137.84      201.65     42.35 o
   6  -2   8        0.61        0.00     52.48 o
   7  -2   8        1.66       17.72     45.27 o
  -6  -1   8       35.48       54.54     39.53 o
  -5  -1   8       23.93       27.00     33.67 o
  -4  -1   8        0.02       14.11     17.88 o
  -3  -1   8      264.08      421.80     43.38 o
  -2  -1   8      188.51      175.21     24.15 o
  -1  -1   8       67.93       95.13     17.83 o
   0  -1   8      231.31      199.48     15.99 o
   1  -1   8       62.65       54.60     11.04 o
   2  -1   8      522.99      432.13     28.99 o
   3  -1   8     1586.50     1509.06     72.13 o
   4  -1   8      584.14      687.94     61.23 o
   5  -1   8      320.47      453.45     57.99 o
   6  -1   8       44.76      121.43     35.52 o
   7  -1   8        6.24       12.27     28.89 o
  -7   0   8       48.15       29.39     49.76 o
  -6   0   8        2.29        0.00     26.77 o
  -5   0   8      374.72      358.58     66.21 o
  -4   0   8       10.46        0.00     24.65 o
  -3   0   8        0.19       48.63     24.61 o
  -2   0   8      103.62      100.28     28.80 o
  -1   0   8       47.70       47.01     10.07 o
   0   0   8       12.91       26.42      7.37 o
   1   0   8      421.34      444.47     27.71 o
   2   0   8        8.91        7.91     13.61 o
   3   0   8     2108.35     2037.81    119.30 o
   4   0   8      245.26      342.81     65.80 o
   5   0   8        3.80        0.00     33.62 o
   7   0   8        6.20       36.40     30.87 o
  -5   1   8      212.03      267.76     62.33 o
  -4   1   8      233.17      262.17     54.90 o
  -3   1   8      147.68      153.10     39.89 o
  -2   1   8       16.15       13.43     20.42 o
  -1   1   8      126.45      133.68     28.71 o
   0   1   8     2322.43     2496.63     63.67 o
   1   1   8      316.75      271.92     24.30 o
   2   1   8      225.43      202.18     24.67 o
   3   1   8      167.81      160.25     25.72 o
   4   1   8      559.02      535.17     77.12 o
   5   1   8      122.10       90.32     45.75 o
   6   1   8        3.50       14.02     41.06 o
  -6   2   8       54.83       94.47     56.20 o
  -5   2   8      180.26      125.79     52.69 o
  -4   2   8       87.36      163.38     52.73 o
  -3   2   8       12.40        0.00     20.60 o
  -2   2   8       15.11      105.01     32.45 o
  -1   2   8       16.04       23.03     21.50 o
   0   2   8     1033.12      928.71     43.18 o
   1   2   8      143.57      132.76     17.97 o
   2   2   8      185.17      175.15     22.86 o
   3   2   8      190.69      186.81     16.67 o
   4   2   8      780.73      796.98     90.41 o
   5   2   8        1.01        0.00     29.16 o
   6   2   8       21.73       16.05     43.36 o
   7   2   8       63.74      185.33     63.41 o
  -6   3   8        3.02       10.37     47.91 o
  -5   3   8        0.01       82.25     39.71 o
  -4   3   8        7.06       56.56     36.51 o
  -3   3   8       85.62      208.45     48.09 o
  -2   3   8     1978.32     2445.02    113.53 o
  -1   3   8     1280.67     1377.62     74.50 o
   0   3   8      313.51      316.02     24.71 o
   1   3   8     6462.00     6805.13    178.61 o
   2   3   8      632.04      575.86     32.98 o
   3   3   8       63.95       52.78     12.93 o
   4   3   8      902.42     1018.09    102.94 o
   5   3   8        5.65       12.03     37.72 o
   6   3   8       38.01        0.00     42.01 o
   7   3   8      170.19      123.40     59.40 o
  -6   4   8       91.75      203.99     68.06 o
  -5   4   8        1.30       59.27     41.96 o
  -4   4   8       13.06       12.53     30.20 o
  -3   4   8        1.15        2.61     27.72 o
  -2   4   8      126.33      180.46     41.01 o
  -1   4   8      193.16      167.90     20.10 o
   0   4   8       42.73       52.02     15.50 o
   1   4   8      439.02      406.85     35.36 o
   2   4   8     1007.59     1100.26     83.52 o
   3   4   8       11.18       13.96      8.56 o
   4   4   8       44.66       15.28     37.81 o
   5   4   8      112.21      199.62     60.98 o
   6   4   8      368.04      295.03     76.71 o
   7   4   8        9.50       10.64     46.56 o
  -6   5   8       63.95      241.67     72.25 o
  -5   5   8      164.99      309.18     77.93 o
  -4   5   8       14.92       44.62     35.83 o
  -3   5   8       57.10       59.22     31.14 o
  -2   5   8        6.01       10.33     13.61 o
  -1   5   8      643.08      634.33     35.69 o
   0   5   8      146.76      169.53     28.91 o
   1   5   8       57.02       71.04     17.92 o
   2   5   8      412.93      365.33     29.97 o
   3   5   8       36.03       29.12     11.08 o
   4   5   8       26.65       52.42     42.86 o
   5   5   8      103.69      121.15     59.67 o
   6   5   8      323.34      300.84     82.93 o
   7   5   8        1.18       23.17     49.13 o
  -6   6   8        6.14       32.32     50.93 o
  -5   6   8      616.72      750.20    106.91 o
  -4   6   8        0.87       24.56     33.53 o
  -3   6   8        0.18        0.00     26.68 o
  -2   6   8       37.65       30.58     24.34 o
  -1   6   8      142.55      151.08     23.22 o
   0   6   8       95.86      124.25     28.82 o
   1   6   8      157.07      192.45     44.08 o
   2   6   8       49.52       38.83     16.63 o
   3   6   8      108.88      114.40     15.87 o
   4   6   8       27.73       19.38     43.13 o
   5   6   8      128.35      137.64     60.71 o
   6   6   8      187.94      183.44     72.83 o
   7   6   8       23.72       72.83     79.91 o
  -6   7   8       19.21       71.30     58.59 o
  -5   7   8      294.06      294.62     75.22 o
  -4   7   8        8.12       23.80     35.70 o
  -3   7   8      999.45     1242.32     96.72 o
  -2   7   8     1250.01     1282.40     59.04 o
  -1   7   8       36.86        0.00     36.24 o
   0   7   8       26.18       10.89     13.83 o
   1   7   8      281.75      375.33     33.22 o
   2   7   8      115.27      113.49     18.97 o
   3   7   8       29.28       10.11     23.68 o
   4   7   8       88.45      134.40     58.37 o
   5   7   8        4.51        0.00     49.04 o
   6   7   8      156.97      178.21     74.73 o
   7   7   8       32.30       77.66     69.99 o
  -6   8   8       28.76       89.60     68.19 o
  -5   8   8       11.57       44.21     48.72 o
  -4   8   8        8.45       31.37     36.10 o
  -3   8   8        1.55       35.88     31.50 o
  -2   8   8      205.95      289.61     72.16 o
  -1   8   8       45.95       28.46     19.46 o
   0   8   8      442.08      380.31     42.66 o
   1   8   8      150.27      111.37     26.05 o
   2   8   8       48.74       42.73     15.98 o
   3   8   8       60.41      166.63     56.61 o
   4   8   8       10.53       46.96     44.39 o
   5   8   8       17.57       59.04     57.83 o
   6   8   8        3.95        9.51     56.02 o
  -5   9   8        0.00        0.00     39.48 o
  -4   9   8       23.01       42.77     40.11 o
  -3   9   8       28.96       92.71     42.59 o
  -2   9   8     1404.60     1586.81     72.56 o
  -1   9   8        7.84       35.69     22.89 o
   0   9   8        0.67        2.04     17.95 o
   1   9   8        8.81       19.91     20.53 o
   2   9   8        0.47       37.09     38.08 o
   3   9   8      238.87      278.35     66.93 o
   4   9   8      225.26      258.48     75.85 o
   5   9   8       45.92      105.10     66.34 o
   6   9   8        6.88       37.72     65.80 o
  -5  10   8       11.44       20.37     29.75 o
  -4  10   8       43.35       26.32     45.39 o
  -3  10   8       90.08       69.99     42.82 o
  -2  10   8       21.78       22.54     26.50 o
  -1  10   8       94.63       83.86     27.72 o
   0  10   8       52.60       32.23     16.37 o
   1  10   8      437.67      451.80     42.61 o
   2  10   8        2.37       40.47     37.09 o
   3  10   8      194.25      262.26     64.99 o
   4  10   8      123.26      286.92     89.42 o
   5  10   8      376.03      442.00    104.88 o
   6  10   8        0.13        0.00     74.37 o
  -5  11   8        3.32        0.00     30.74 o
  -4  11   8        0.00       56.70     41.87 o
  -3  11   8      114.53      182.76     55.80 o
  -2  11   8        0.24       22.81     27.04 o
  -1  11   8       67.88       41.50     25.14 o
   0  11   8      121.48      102.86     60.60 o
   1  11   8      113.09      107.76     52.96 o
   2  11   8        1.75        0.00     38.67 o
   3  11   8      687.23      855.89    114.16 o
   4  11   8       14.38      122.05     69.77 o
   5  11   8      213.12      316.44     98.88 o
   6  11   8       13.06        0.00     54.04 o
  -4  12   8        6.98        7.26     31.73 o
  -3  12   8       22.07       28.75     37.90 o
  -2  12   8       38.72       21.18     34.84 o
  -1  12   8      167.07      216.58     39.66 o
   0  12   8       45.92       82.93     49.94 o
   1  12   8      241.78      171.67     58.68 o
   2  12   8        9.03        0.00     34.70 o
   4  12   8       11.62        9.92     59.13 o
   5  12   8       47.93        0.00     56.07 o
  -4  13   8        0.07        9.92     31.95 o
  -3  13   8       22.22       82.03     56.79 o
  -2  13   8      255.21      277.27     63.82 o
  -1  13   8       65.15       68.92     30.51 o
   0  13   8      191.34      205.52     56.47 o
   1  13   8        6.25       32.59     42.77 o
   2  13   8      293.33      318.60     77.79 o
   3  13   8       33.98        0.00     48.59 o
   4  13   8       39.14       57.46     61.21 o
   5  13   8       87.39        0.00     52.60 o
  -3  14   8        6.00       51.47     41.10 o
  -2  14   8       46.28       19.34     45.30 o
  -1  14   8       41.27       81.71     46.83 o
   0  14   8       13.84       31.59     40.70 o
   1  14   8       38.53       95.55     49.17 o
   2  14   8        5.76        0.00     39.03 o
   3  14   8       14.08       19.88     43.49 o
   4  14   8        4.32        0.81     40.43 o
  -1  15   8       24.45       32.72     47.77 o
   0  15   8        0.01        8.65     37.32 o
   1  15   8        9.06       33.04     41.37 o
   2  15   8      120.31      109.84     52.28 o
   3  15   8       21.13        8.34     43.04 o
   4  15   8       27.21        5.41     51.29 o
  -1  16   8       13.27       72.70     53.27 o
   0  16   8       12.30       31.86     44.89 o
   2  16   8        1.35       38.99     44.48 o
   3  16   8       31.39       53.27     56.47 o
  -2 -14   9       30.45        9.15     53.95 o
  -1 -14   9        0.40       38.90     62.20 o
   0 -14   9        0.01        2.12     46.20 o
   1 -14   9       45.42        0.00     44.62 o
  -3 -13   9      169.49      149.32     62.51 o
  -2 -13   9        0.82        0.00     38.26 o
  -1 -13   9       69.29      128.27     67.79 o
   0 -13   9        1.66       13.70     56.61 o
   1 -13   9       48.03        0.00     50.75 o
   2 -13   9       29.35        0.00     46.92 o
  -4 -12   9       52.78       27.00     26.55 o
  -3 -12   9       12.61        1.91     24.70 o
  -2 -12   9        4.75        0.00     22.29 o
  -1 -12   9      196.31      151.66     66.48 o
   0 -12   9       49.31       53.41     60.75 o
   1 -12   9        3.34        0.00     43.81 o
   2 -12   9      100.53      139.45     62.87 o
   3 -12   9        1.58       21.09     60.84 o
  -4 -11   9        1.01        0.00     18.48 o
  -3 -11   9        1.85        0.00     19.56 o
  -2 -11   9       31.96       15.67     68.60 o
  -1 -11   9      226.52      269.02     45.05 o
   0 -11   9      403.34      568.43     97.76 o
   1 -11   9       34.63       29.07     47.19 o
   2 -11   9      318.36      441.78     94.56 o
   3 -11   9       32.78       96.41     65.13 o
   4 -11   9        2.33       35.02     69.18 o
  -5 -10   9        3.89       27.67     59.18 o
  -4 -10   9        6.74       16.77     26.19 o
  -3 -10   9      100.09       96.32     31.53 o
  -2 -10   9        4.18        0.00     22.96 o
  -1 -10   9       32.08       44.19     22.28 o
   0 -10   9      525.96      636.53     98.66 o
   1 -10   9       95.20       73.15     49.58 o
   2 -10   9      502.86      557.52    101.00 o
   3 -10   9       26.07      129.08     58.50 o
   4 -10   9        0.12        9.51     50.75 o
  -5  -9   9       16.46        0.00     42.46 o
  -4  -9   9      170.80      188.89     56.34 o
  -3  -9   9       31.50       71.04     26.36 o
  -2  -9   9      138.50      119.69     30.76 o
  -1  -9   9        0.15        9.39     17.47 o
   0  -9   9      177.19      207.14     61.30 o
   1  -9   9       88.84      122.37     49.58 o
   2  -9   9       16.71       60.17     42.10 o
   3  -9   9       66.69       53.41     51.06 o
   4  -9   9       60.54        0.00     48.68 o
   5  -9   9        0.49        0.00     51.38 o
  -5  -8   9       10.29       42.55     52.55 o
  -4  -8   9       36.60       82.16     39.26 o
  -3  -8   9       14.43        0.00     20.80 o
  -2  -8   9       30.84        9.31     19.01 o
  -1  -8   9      185.97      183.67     33.35 o
   0  -8   9      704.21      671.48     54.81 o
   1  -8   9      306.98      377.73     73.19 o
   2  -8   9        9.30       53.77     37.95 o
   3  -8   9      375.07      379.13     83.06 o
   4  -8   9       58.65       89.10     54.54 o
   5  -8   9        0.25        3.88     51.65 o
  -6  -7   9      124.03      234.19     88.34 o
  -5  -7   9        5.42        9.15     37.63 o
  -4  -7   9       43.34       33.80     36.73 o
  -3  -7   9        9.71        0.00     19.52 o
  -2  -7   9        1.48        7.71     16.89 o
  -1  -7   9        7.95       27.57     13.89 o
   0  -7   9      157.33      175.35     30.47 o
   1  -7   9      878.53      989.93     92.80 o
   2  -7   9       56.69       60.53     33.44 o
   3  -7   9        4.95        0.00     30.06 o
   4  -7   9       51.28       34.30     39.98 o
   5  -7   9      136.03      133.90     58.68 o
   6  -7   9        1.54       43.81     47.14 o
  -6  -6   9        0.44        0.00     51.02 o
  -5  -6   9        2.16        0.00     36.60 o
  -4  -6   9      140.69       98.43     45.66 o
  -3  -6   9        4.13       44.12     31.46 o
  -2  -6   9       25.87       23.50     16.34 o
  -1  -6   9      995.03     1138.74     75.36 o
   0  -6   9       29.24       37.78     14.86 o
   1  -6   9        3.32       44.03     29.03 o
   2  -6   9      923.73      928.18     86.67 o
   3  -6   9      243.97      272.04     62.42 o
   4  -6   9        6.51       34.03     38.17 o
   5  -6   9       93.76      247.53     66.61 o
   6  -6   9       21.27       52.73     49.08 o
  -6  -5   9       47.65       87.48     54.13 o
  -5  -5   9       12.13        0.00     34.66 o
  -4  -5   9        3.41        7.93     31.50 o
  -3  -5   9       62.75       39.62     33.08 o
  -2  -5   9      148.76      108.61     21.30 o
  -1  -5   9      107.50       96.78     17.21 o
   0  -5   9      220.24      220.24     22.21 o
   1  -5   9        2.17       14.12     15.33 o
   2  -5   9      646.34      775.93     82.03 o
   3  -5   9      175.17      198.04     49.98 o
   4  -5   9      357.88      429.79     78.15 o
   5  -5   9      168.13      266.77     72.02 o
   6  -5   9      101.14      121.51     57.69 o
  -6  -4   9       10.76       68.96     51.83 o
  -5  -4   9        0.34       19.74     42.23 o
  -4  -4   9        8.60       46.24     35.34 o
  -3  -4   9        7.89       16.99     28.39 o
  -2  -4   9      956.82     1053.90     38.86 o
  -1  -4   9      425.20      412.46     23.89 o
   0  -4   9       29.71       23.53     10.29 o
   1  -4   9        0.01        5.70     12.99 o
   2  -4   9      326.55      364.17     58.41 o
   3  -4   9      133.70      114.12     39.17 o
   4  -4   9      536.23      596.73     85.32 o
   5  -4   9       47.10       92.62     47.05 o
   6  -4   9       87.72      190.20     62.24 o
  -6  -3   9        2.11       72.61     48.72 o
  -5  -3   9      231.77      355.24     81.08 o
  -4  -3   9      471.10      452.73     80.59 o
  -3  -3   9      158.62      231.97     33.65 o
  -2  -3   9      538.62      657.86     31.62 o
  -1  -3   9      249.23      230.81     20.37 o
   0  -3   9       42.03       32.69     13.83 o
   1  -3   9        0.00        0.00     16.36 o
   2  -3   9      965.51      890.73     47.10 o
   3  -3   9      237.64      180.60     46.15 o
   4  -3   9       14.49        0.00     17.67 o
   5  -3   9       26.11       35.42     27.46 o
   6  -3   9      190.73      304.50     75.49 o
  -6  -2   9       32.10       65.76     46.24 o
  -5  -2   9       59.68       59.67     39.98 o
  -4  -2   9      158.47      165.29     32.41 o
  -3  -2   9      357.02      464.73     42.45 o
  -2  -2   9      915.38      993.45     35.23 o
  -1  -2   9      486.49      487.62     24.49 o
   0  -2   9        5.87        0.00     10.54 o
   1  -2   9       59.39       58.94     12.86 o
   2  -2   9      404.62      385.40     29.82 o
   3  -2   9       36.91       27.01     19.45 o
   4  -2   9      418.79      449.34     53.03 o
   5  -2   9        2.12       10.10     23.17 o
   6  -2   9      213.36      338.95     56.83 o
   7  -2   9       26.03       41.96     68.26 o
  -6  -1   9       63.83      176.27     58.68 o
  -5  -1   9        0.67       24.65     32.32 o
  -4  -1   9      439.79      469.84     46.96 o
  -3  -1   9       94.14      125.07     26.75 o
  -2  -1   9        0.09        7.30     12.44 o
  -1  -1   9      134.68      155.37     15.77 o
   0  -1   9       61.71       40.80     16.99 o
   1  -1   9      131.47      144.78     18.69 o
   2  -1   9      122.04      112.04     21.87 o
   3  -1   9       98.02       92.81     27.48 o
   4  -1   9       63.50       32.08     24.00 o
   5  -1   9        2.10       12.69     24.97 o
   6  -1   9      161.65      165.72     41.91 o
   7  -1   9      286.59      318.81     53.68 o
  -6   0   9      319.42      193.13     57.64 o
  -5   0   9        4.73        0.00     35.02 o
  -4   0   9       30.37        8.29     30.60 o
  -3   0   9       12.33        1.89     22.35 o
  -2   0   9       17.97       53.54     25.69 o
  -1   0   9      209.90      255.96     23.45 o
   0   0   9       53.05       52.57      9.84 o
   1   0   9     2056.10     1957.77     79.68 o
   2   0   9        0.88       33.07     17.51 o
   3   0   9       75.75      110.22     23.46 o
   4   0   9      391.80      417.58     73.64 o
   5   0   9        0.37        0.00     30.69 o
   6   0   9        4.33       42.18     28.45 o
   7   0   9       10.87       14.31     50.57 o
  -5   1   9      161.56      108.03     48.32 o
  -4   1   9      317.35      435.97     67.06 o
  -3   1   9      375.70      522.77     60.48 o
  -2   1   9        0.93        5.54     21.68 o
  -1   1   9     1328.33     1662.78     78.78 o
   0   1   9        0.47       18.64     12.17 o
   1   1   9      943.21      902.83     38.75 o
   2   1   9       78.60       88.49     24.29 o
   3   1   9      261.35      263.48     31.17 o
   4   1   9       47.22       54.85     35.34 o
   5   1   9       42.50       21.54     33.17 o
   6   1   9        5.38        4.10     47.68 o
  -6   2   9      220.77      296.52     80.09 o
  -5   2   9      545.61      803.96     99.52 o
  -4   2   9       24.08      100.60     42.14 o
  -3   2   9      294.62      369.44     55.26 o
  -2   2   9      228.11      202.14     40.97 o
  -1   2   9     2942.42     3382.39    125.34 o
   0   2   9      585.43      519.79     27.45 o
   1   2   9      163.36      138.59     19.61 o
   2   2   9     2265.08     2339.40     71.78 o
   3   2   9        5.61       15.24     14.51 o
   4   2   9        8.25       30.69     32.14 o
   5   2   9       86.72      103.53     50.25 o
   6   2   9       23.21       21.77     47.77 o
   7   2   9        4.96        0.00     44.94 o
  -6   3   9        8.38       67.65     58.91 o
  -5   3   9      275.58      363.85     79.50 o
  -4   3   9        0.10        0.00     26.91 o
  -3   3   9        1.70        0.00     24.88 o
  -2   3   9      460.94      554.73     61.93 o
  -1   3   9      243.63      303.41     44.30 o
   0   3   9     1055.48      978.79     39.23 o
   1   3   9      379.34      409.36     30.27 o
   2   3   9        0.15        0.00     13.05 o
   3   3   9        5.86       19.86     14.98 o
   4   3   9       10.93        0.00     30.60 o
   5   3   9        2.22        0.00     34.57 o
   6   3   9      126.14       86.67     56.20 o
   7   3   9       17.95        0.00     43.45 o
  -6   4   9        4.42       96.99     64.77 o
  -5   4   9        6.73       70.13     44.75 o
  -4   4   9        9.40       41.10     40.07 o
  -3   4   9      270.42      293.86     59.40 o
  -2   4   9        5.95       17.71     25.33 o
  -1   4   9        0.65        0.00     11.11 o
   0   4   9     3637.21     3825.36     95.71 o
   1   4   9       16.41        7.80     12.84 o
   2   4   9       33.22        3.88     13.90 o
   3   4   9      147.35      112.32     43.67 o
   4   4   9      295.56      257.40     64.95 o
   5   4   9       84.52       20.01     44.98 o
   6   4   9      409.17      486.40     91.85 o
   7   4   9        8.52        8.11     48.41 o
  -6   5   9       29.01      109.48     61.70 o
  -5   5   9      582.96      690.39    104.07 o
  -4   5   9      310.46      514.43     84.42 o
  -3   5   9        3.17       19.29     32.90 o
  -2   5   9        6.55        0.00     21.77 o
  -1   5   9      675.42      668.57     38.60 o
   0   5   9      328.41      289.24     27.93 o
   1   5   9       64.19       68.00     17.40 o
   2   5   9       17.35        4.05     17.55 o
   3   5   9      117.65      101.44     24.36 o
   4   5   9       69.87       41.83     44.48 o
   5   5   9       22.72       99.88     54.35 o
   6   5   9        2.08        0.00     47.14 o
   7   5   9       80.34        0.00     46.33 o
  -6   6   9       39.23      118.99     68.73 o
  -5   6   9       42.97       78.42     50.34 o
  -4   6   9     1146.57     1390.74    112.72 o
  -3   6   9       13.09        0.00     29.07 o
  -2   6   9        0.17        3.15     24.70 o
  -1   6   9      465.95      414.11     34.94 o
   0   6   9      552.86      525.15     38.60 o
   1   6   9      576.41      595.34     36.39 o
   2   6   9       36.08       35.11     14.23 o
   3   6   9       65.09       70.86     32.45 o
   4   6   9       62.40       33.31     43.85 o
   5   6   9        3.47        0.00     43.40 o
   6   6   9       38.90        0.00     52.91 o
   7   6   9        0.98        0.00     49.53 o
  -6   7   9      266.95      353.53     93.12 o
  -5   7   9        0.65       25.69     42.01 o
  -4   7   9      167.00      247.35     61.52 o
  -3   7   9      844.70     1012.01    101.50 o
  -2   7   9      281.80      287.32     56.97 o
  -1   7   9      367.38      400.05     47.50 o
   0   7   9       31.88       19.13     15.30 o
   2   7   9       13.60       20.10     24.61 o
   3   7   9       35.43       44.00     17.08 o
   4   7   9        2.02        0.00     40.47 o
   5   7   9      158.39      147.70     71.71 o
   6   7   9        5.75        0.00     52.51 o
   7   7   9       69.32       21.27     64.18 o
  -5   8   9      127.18      210.16     67.11 o
  -4   8   9       13.26       19.61     39.12 o
  -3   8   9       33.47       13.03     28.44 o
  -2   8   9        3.75       27.09     29.07 o
  -1   8   9     1265.69     1177.84     57.62 o
   0   8   9      449.86      389.81     37.84 o
   1   8   9       96.62      148.40     45.48 o
   2   8   9        7.89        7.51     15.59 o
   3   8   9       84.37      136.11     50.07 o
   4   8   9      187.51      169.96     63.46 o
   5   8   9      153.79      317.97     87.71 o
   6   8   9       37.82      230.94     81.98 o
  -5   9   9        1.58       18.75     49.17 o
  -4   9   9        1.25       78.83     47.77 o
  -3   9   9       73.17      140.66     48.23 o
  -2   9   9      137.07      219.90     54.44 o
  -1   9   9       19.96        7.63     19.80 o
   0   9   9      828.16      814.60     50.39 o
   1   9   9      208.14      215.74     31.81 o
   2   9   9       15.74       29.84     38.58 o
   3   9   9       56.80       23.30     45.07 o
   4   9   9       89.87      139.81     68.06 o
   5   9   9      160.55      261.23     90.64 o
   6   9   9      124.29       99.02     76.48 o
  -5  10   9      129.28      255.50     81.80 o
  -4  10   9        0.44        0.00     38.26 o
  -3  10   9        0.02       15.10     33.89 o
  -2  10   9      680.72      681.37     84.10 o
  -1  10   9      132.81      118.30     29.48 o
   0  10   9      366.13      360.40     40.53 o
   1  10   9      169.34      172.61     36.15 o
   2  10   9      238.82      334.60     72.65 o
   3  10   9       33.89       15.59     41.65 o
   4  10   9      189.26      300.89     87.80 o
   5  10   9      149.01      198.31     87.03 o
   6  10   9       37.05        0.00     55.08 o
  -4  11   9       24.27       42.82     42.37 o
  -3  11   9      153.25      142.24     55.75 o
  -2  11   9       30.08       59.81     39.93 o
  -1  11   9       43.64       64.73     27.48 o
   0  11   9       20.08       30.39     46.49 o
   1  11   9      288.16      235.18     61.52 o
   2  11   9        6.05       26.05     37.32 o
   3  11   9      253.08      315.27     78.02 o
   4  11   9       34.76        6.17     56.07 o
   5  11   9        9.25       23.12     72.11 o
   6  11   9        0.23        0.00     55.80 o
  -4  12   9      122.22       40.61     32.32 o
  -3  12   9        1.37        0.00     37.36 o
  -2  12   9       69.90      100.42     47.32 o
  -1  12   9      350.03      396.68     59.92 o
   0  12   9        1.68       36.33     31.14 o
   1  12   9        0.79        3.74     42.73 o
   2  12   9      506.33      416.54     82.93 o
   3  12   9       13.55       56.25     52.78 o
   4  12   9        9.55       40.56     53.27 o
   5  12   9       71.65       65.53     61.93 o
  -4  13   9       22.25        0.00     31.41 o
  -3  13   9        0.85       53.18     49.26 o
  -2  13   9      179.32      168.70     58.46 o
  -1  13   9      284.10      235.37     42.10 o
   0  13   9       45.99       48.54     47.05 o
   1  13   9       11.50       77.57     48.50 o
   2  13   9        6.16        0.00     39.12 o
   3  13   9       47.17      103.98     55.62 o
   4  13   9       25.53       37.41     59.49 o
   5  13   9       12.09        0.86     56.25 o
  -3  14   9        4.46        0.00     41.42 o
  -2  14   9        1.59       21.86     40.83 o
  -1  14   9        0.06        3.25     48.59 o
   0  14   9        3.31        0.00     41.46 o
   1  14   9        0.86       12.98     44.35 o
   2  14   9       17.49       64.95     42.95 o
   3  14   9       72.54      103.75     63.05 o
   4  14   9        7.78       66.03     59.90 o
   0  15   9       49.70       62.42     50.48 o
   1  15   9        9.61        2.84     42.73 o
   2  15   9        7.09       10.91     37.45 o
   3  15   9       19.92       78.69     50.30 o
   0  16   9       59.64      135.89     55.48 o
   1  16   9       39.15        3.06     46.29 o
   2  16   9       38.52       54.94     45.25 o
  -1 -14  10        6.37       88.43     66.57 o
   0 -14  10       16.90        0.00     48.90 o
  -2 -13  10        8.45        0.00     57.33 o
  -1 -13  10        0.05        0.00     56.29 o
   0 -13  10       82.73      170.73     72.56 o
   1 -13  10        0.08       20.28     49.62 o
   2 -13  10       16.77        2.93     44.80 o
  -3 -12  10        1.46       17.58     22.85 o
  -2 -12  10       86.16       75.78     31.21 o
  -1 -12  10       37.47       41.06     56.25 o
   0 -12  10        0.66       11.18     49.94 o
   1 -12  10        2.19       15.91     51.52 o
   2 -12  10       50.21        6.04     51.79 o
   3 -12  10       44.69       82.70     72.92 o
  -4 -11  10        0.07        4.78     19.25 o
  -3 -11  10       25.63       20.64     23.66 o
  -2 -11  10       15.04       24.85     25.61 o
  -1 -11  10       92.62       99.82     32.77 o
   0 -11  10       15.29       51.65     50.52 o
   1 -11  10      204.90      360.20     86.26 o
   2 -11  10        2.49       38.67     51.83 o
   3 -11  10        6.33       31.23     51.20 o
   4 -11  10       22.01      112.27     75.13 o
  -4 -10  10       19.55        0.00     18.30 o
  -3 -10  10      137.10      202.19     51.74 o
  -2 -10  10        1.24        0.00     25.62 o
  -1 -10  10      219.32      142.85     54.31 o
   0 -10  10       26.03       73.60     48.45 o
   1 -10  10       35.24       97.58     55.98 o
   2 -10  10        1.89       18.12     44.66 o
   3 -10  10       15.20       23.93     49.08 o
   4 -10  10       34.98      116.15     66.39 o
  -5  -9  10        0.70       25.28     56.52 o
  -4  -9  10        1.25       47.28     27.31 o
  -3  -9  10       14.13       28.48     24.83 o
  -2  -9  10        7.93        0.00     42.68 o
  -1  -9  10        2.89       23.63     19.33 o
   0  -9  10        9.13       33.17     41.69 o
   1  -9  10        0.51       28.94     38.04 o
   2  -9  10        0.23        0.00     36.60 o
   3  -9  10       97.88      119.66     61.25 o
   4  -9  10       26.67       49.49     54.99 o
   5  -9  10       52.62       87.35     70.40 o
  -5  -8  10       21.22       22.40     46.60 o
  -4  -8  10       13.66       21.59     28.75 o
  -3  -8  10      193.03      155.18     47.28 o
  -2  -8  10       49.74       70.38     24.50 o
  -1  -8  10      657.28      635.09     54.14 o
   0  -8  10      700.58      682.27     56.90 o
   1  -8  10      152.20      215.39     58.14 o
   2  -8  10       41.74       66.88     41.37 o
   3  -8  10       60.09       33.58     46.47 o
   4  -8  10       24.88        0.00     40.70 o
   5  -8  10       12.73       23.44     49.71 o
  -5  -7  10       11.57        9.10     51.06 o
  -4  -7  10       39.15       86.94     46.96 o
  -3  -7  10       98.12       39.03     28.30 o
  -2  -7  10      415.01      216.10    160.45 o
  -1  -7  10        0.00        7.91     19.25 o
   0  -7  10      205.80      234.27     26.90 o
   1  -7  10      113.72      123.13     46.11 o
   2  -7  10        4.12        0.63     27.40 o
   3  -7  10        2.91        0.00     32.41 o
   4  -7  10       17.74       23.89     37.50 o
   5  -7  10       25.46        0.00     42.95 o
  -6  -6  10        0.35       39.62     65.40 o
  -5  -6  10       92.24      163.52     67.47 o
  -4  -6  10       98.87      124.39     55.03 o
  -3  -6  10        3.31       55.30     35.25 o
  -2  -6  10      167.62      170.79     29.13 o
  -1  -6  10       21.64       28.65     13.03 o
   0  -6  10        9.96       11.41     11.71 o
   1  -6  10      156.67      138.32     46.06 o
   2  -6  10       85.63      101.05     38.54 o
   3  -6  10      283.13      274.52     64.90 o
   4  -6  10       96.28       87.30     42.55 o
   5  -6  10      217.52      239.14     68.37 o
   6  -6  10       22.79       45.03     50.79 o
  -6  -5  10        0.26        0.00     39.30 o
  -5  -5  10       12.10        0.00     41.10 o
  -4  -5  10       39.34      148.96     60.21 o
  -3  -5  10        0.53        0.00     25.42 o
  -2  -5  10       24.83        0.00     14.02 o
  -1  -5  10      126.36      161.04     24.33 o
   0  -5  10      484.21      537.76     30.74 o
   1  -5  10        1.44       18.00     21.66 o
   2  -5  10      102.18      107.94     38.40 o
   3  -5  10       62.96       42.50     30.83 o
   4  -5  10       56.70       61.79     41.10 o
   5  -5  10      223.71      183.44     61.39 o
   6  -5  10       70.40       87.12     51.61 o
  -6  -4  10       64.20      111.82     66.03 o
  -5  -4  10       10.37        6.40     35.56 o
  -4  -4  10      115.80      226.66     64.95 o
  -3  -4  10      116.64      154.86     44.39 o
  -2  -4  10       98.26       96.94     19.13 o
  -1  -4  10      240.64      281.99     24.55 o
   0  -4  10      295.44      327.24     24.80 o
   1  -4  10        6.47        4.34     22.31 o
   2  -4  10       58.40       46.51     27.63 o
   3  -4  10      496.41      481.40     75.36 o
   4  -4  10       36.05        6.99     26.77 o
   5  -4  10        6.49        0.00     34.43 o
   6  -4  10        5.06        2.75     43.36 o
  -6  -3  10      181.40      228.60     79.37 o
  -5  -3  10       14.26       35.52     37.14 o
  -4  -3  10      113.43       95.37     44.80 o
  -3  -3  10      243.48      221.92     33.51 o
  -2  -3  10       10.82        0.00     10.26 o
  -1  -3  10     1615.26     1654.19     47.01 o
   0  -3  10      211.33      156.31     36.21 o
   1  -3  10       45.40       82.25     20.52 o
   2  -3  10       58.03       45.81     31.59 o
   3  -3  10       69.60       90.95     35.61 o
   4  -3  10        0.03        0.00     27.45 o
   5  -3  10        2.23        0.00     27.56 o
   6  -3  10       11.92       84.91     52.19 o
  -6  -2  10      285.53      413.88     93.12 o
  -5  -2  10      101.68       52.46     37.45 o
  -4  -2  10       46.15       30.29     34.75 o
  -3  -2  10     3818.44     4333.71    204.33 o
  -2  -2  10       12.99        5.66     11.45 o
  -1  -2  10        6.34        3.78      9.52 o
   0  -2  10      114.96      106.80     22.69 o
   1  -2  10       10.11        2.86      8.10 o
   2  -2  10       28.88       35.48     15.57 o
   3  -2  10       79.66       69.21     22.65 o
   4  -2  10      239.79      122.15     33.21 o
   5  -2  10      112.80      116.57     33.72 o
   6  -2  10       27.97        0.00     26.23 o
  -6  -1  10      123.42      194.12     65.67 o
  -5  -1  10       97.18      262.72     68.19 o
  -4  -1  10        9.68       23.71     22.02 o
  -3  -1  10      187.47      265.74     35.02 o
  -2  -1  10      383.58      407.84     73.08 o
  -1  -1  10      122.19      118.32     15.31 o
   0  -1  10      124.30      124.10     15.21 o
   1  -1  10       19.09       33.57      8.14 o
   2  -1  10       40.05       17.92     13.88 o
   3  -1  10      128.76      113.40     20.66 o
   4  -1  10      496.32      713.37     66.65 o
   5  -1  10        9.67        0.00     27.92 o
   6  -1  10        2.02        0.00     26.00 o
   7  -1  10        8.76       26.19     39.05 o
  -6   0  10      110.32       91.13     50.48 o
  -5   0  10      258.64      260.34     44.73 o
  -4   0  10       52.70       39.89     38.26 o
  -3   0  10      126.10      187.00     42.50 o
  -2   0  10      472.05      574.69     56.61 o
  -1   0  10      108.48      139.86     21.43 o
   0   0  10        0.53        0.00      7.72 o
   1   0  10       27.72       17.30      5.92 o
   2   0  10     2536.14     2499.66     80.43 o
   3   0  10       37.84       42.05     18.61 o
   4   0  10      799.40      791.75     95.64 o
   6   0  10       20.31       81.64     34.28 o
   7   0  10       19.43       28.80     74.28 o
  -5   1  10      607.02      765.75     91.13 o
  -4   1  10      836.15      955.63     91.99 o
  -3   1  10       10.79        0.00     22.22 o
  -2   1  10      921.41      951.66     68.46 o
  -1   1  10      207.56      196.01     35.97 o
   0   1  10     1125.00     1080.02     29.11 o
   1   1  10       47.16       20.80     13.73 o
   2   1  10     4485.98     4937.93    121.71 o
   3   1  10      184.84      156.21     26.51 o
   4   1  10      157.17       82.34     42.28 o
   5   1  10        0.52        0.00     32.95 o
   6   1  10       86.45      145.26     61.03 o
   7   1  10        0.45       33.18     27.99 o
  -6   2  10        0.76        0.00     51.70 o
  -5   2  10      236.05      294.53     67.47 o
  -4   2  10      245.45      347.04     64.41 o
  -3   2  10        4.57       15.68     29.21 o
  -2   2  10      862.61      955.45     69.68 o
  -1   2  10     1124.67     1031.30     64.77 o
   0   2  10      487.50      451.84     51.81 o
   1   2  10     2985.19     2767.75     76.22 o
   2   2  10      560.63      495.49     34.00 o
   3   2  10        0.05        0.00     16.61 o
   4   2  10       60.68       64.14     36.78 o
   5   2  10       18.84        0.00     35.43 o
   6   2  10       19.38       49.40     46.78 o
   7   2  10       31.28        0.00     47.19 o
  -6   3  10      175.53      127.28     66.25 o
  -5   3  10       14.00       34.39     46.15 o
  -4   3  10       11.78       11.99     34.21 o
  -3   3  10        1.53        0.00     30.42 o
  -2   3  10        8.54       34.75     26.82 o
  -1   3  10     1727.90     1950.55     95.73 o
   0   3  10      469.87      374.79     28.80 o
   1   3  10       10.32        5.20     12.56 o
   2   3  10      979.73     1072.74     48.36 o
   3   3  10       75.62       46.15     19.25 o
   4   3  10        0.02        0.00     35.47 o
   5   3  10       41.40       45.03     39.53 o
   6   3  10        9.62        0.00     40.20 o
   7   3  10      240.78      234.19     71.26 o
  -6   4  10      111.60      341.14     92.39 o
  -5   4  10        8.32        0.00     41.74 o
  -4   4  10      515.62      741.50     93.34 o
  -3   4  10      402.82      523.94     72.79 o
  -2   4  10        0.90       15.14     22.58 o
  -1   4  10      622.80      685.34     57.83 o
   0   4  10      826.73      727.28     36.89 o
   1   4  10     4260.05     4381.77    108.81 o
   2   4  10       20.39        7.96     14.01 o
   3   4  10       96.18       92.27     21.61 o
   4   4  10      187.16      223.01     62.42 o
   5   4  10       35.40       37.90     50.16 o
   6   4  10       84.80       60.21     48.54 o
   7   4  10       43.20        9.55     47.95 o
  -6   5  10       44.30       24.29     69.72 o
  -5   5  10      141.72      166.22     68.06 o
  -4   5  10       33.24       20.96     41.60 o
  -3   5  10       37.06       57.24     39.48 o
  -2   5  10        6.41       16.63     29.79 o
  -1   5  10       16.59       11.97     13.62 o
   0   5  10     2680.75     2863.47     82.75 o
   1   5  10      313.12      315.53     30.77 o
   2   5  10       15.96       29.00     16.45 o
   3   5  10      605.98      490.96    148.73 o
   4   5  10        4.55        0.00     16.10 o
   5   5  10       11.17        0.00     38.76 o
   6   5  10      120.76      208.68     75.31 o
   7   5  10      139.61      308.37     84.19 o
  -6   6  10       51.86       48.36     70.40 o
  -5   6  10        1.03       69.32     52.51 o
  -4   6  10        0.13        0.00     40.61 o
  -3   6  10       13.02        7.89     32.05 o
  -2   6  10       77.19      114.84     42.64 o
  -1   6  10       17.58       15.97     14.76 o
   0   6  10      570.70      537.92     39.52 o
   1   6  10      449.42      469.08     44.46 o
   2   6  10        7.98        9.76     12.44 o
   3   6  10        5.77       13.79     15.79 o
   4   6  10        1.65       33.13     45.30 o
   5   6  10        1.00       51.74     57.15 o
   6   6  10       53.96       38.13     64.95 o
   7   6  10       30.25        0.00     56.43 o
  -6   7  10       15.52       59.90     72.34 o
  -5   7  10        0.52       77.30     55.71 o
  -4   7  10        1.02       53.09     44.57 o
  -3   7  10      637.77      859.36     97.35 o
  -2   7  10      854.94      950.04     90.14 o
  -1   7  10      207.01      258.17     43.52 o
   0   7  10     1622.38     1597.04     65.49 o
   1   7  10      155.06      122.37     23.88 o
   2   7  10        0.00        0.00     14.98 o
   3   7  10        7.66        0.00     14.50 o
   4   7  10      911.02     1373.65    127.23 o
   5   7  10       75.61      129.85     74.59 o
  -5   8  10      412.73      555.54    105.01 o
  -4   8  10      239.74      163.33     59.72 o
  -3   8  10        1.34        0.00     29.93 o
  -2   8  10     1328.57     1398.40     98.75 o
  -1   8  10       80.70       76.21     28.48 o
   0   8  10      512.51      524.69     43.91 o
   2   8  10       55.48       46.73     19.11 o
   3   8  10        0.40        1.80     42.91 o
   4   8  10       14.24       83.15     53.18 o
   5   8  10        0.74        0.00     59.49 o
   6   8  10       53.36      105.33     77.48 o
  -5   9  10       21.26       10.10     54.49 o
  -4   9  10       48.75      114.61     54.94 o
  -3   9  10        0.65       71.93     46.38 o
  -2   9  10     1016.04     1011.15     96.45 o
  -1   9  10      501.13      482.74     46.11 o
   0   9  10      162.73      163.70     28.51 o
   1   9  10      236.52      237.16     40.11 o
   2   9  10      165.24      158.83     57.15 o
   3   9  10        6.83       20.51     43.22 o
   4   9  10       35.89       51.38     50.48 o
   5   9  10      151.79      240.41     91.40 o
   6   9  10       36.91       20.15     56.88 o
  -5  10  10        0.03        0.00     63.46 o
  -4  10  10       71.56      149.72     59.40 o
  -3  10  10        1.13       16.95     39.80 o
  -2  10  10      909.01     1180.71     95.73 o
  -1  10  10        1.46        0.00     18.41 o
   0  10  10       11.96        0.00     20.50 o
   1  10  10      120.74      125.21     35.29 o
   2  10  10       62.30       51.52     45.16 o
   3  10  10       13.40       51.24     52.96 o
   4  10  10       17.17       53.50     60.17 o
   5  10  10       96.14      286.02     92.80 o
   6  10  10        2.10        0.00     54.35 o
  -4  11  10      155.02      132.42     57.10 o
  -3  11  10       18.80       57.01     47.05 o
  -2  11  10        2.06       21.54     34.66 o
  -1  11  10      210.17      175.75     35.07 o
   0  11  10       48.51       72.74     27.07 o
   1  11  10       86.01      115.74     53.59 o
   2  11  10       96.47       76.57     48.09 o
   3  11  10      350.58      432.95     88.83 o
   4  11  10       33.88       79.23     68.28 o
   5  11  10       14.64       73.64     74.05 o
  -4  12  10       32.85        0.00     31.73 o
  -3  12  10      332.34      413.07     84.46 o
  -2  12  10        1.14       29.43     37.41 o
  -1  12  10      500.93      468.90     56.47 o
   0  12  10      359.02      432.22     77.75 o
   1  12  10       18.14       50.75     45.16 o
   2  12  10        7.25        0.00     34.75 o
   3  12  10        0.18        0.00     45.03 o
   4  12  10       45.10      148.78     62.96 o
   5  12  10       32.21       26.14     52.33 o
  -3  13  10       70.94       95.46     48.72 o
  -2  13  10       10.39        1.89     37.77 o
  -1  13  10        6.08       13.57     38.40 o
   0  13  10       50.40      149.77     58.50 o
   1  13  10        3.15        0.00     35.06 o
   2  13  10      241.72      216.52     66.21 o
   3  13  10       85.48       69.86     58.19 o
   4  13  10       93.48       48.04     60.30 o
   5  13  10        7.13        0.00     58.86 o
  -3  14  10        0.01      206.69     75.18 o
  -2  14  10       76.23       47.86     47.05 o
   0  14  10      113.24      124.39     56.70 o
   1  14  10       30.26        0.00     44.71 o
   2  14  10      145.96       69.05     46.92 o
   3  14  10        0.61        0.00     47.82 o
   4  14  10        7.50       67.92     63.50 o
  -2  15  10       23.59        0.00     41.60 o
   0  15  10       99.18       89.28     49.71 o
   1  15  10       68.08       57.24     42.64 o
   2  15  10       12.72       24.74     41.55 o
   3  15  10       11.57        9.24     44.62 o
   0  16  10       17.79       27.76     45.16 o
   1  16  10       40.86        0.00     41.15 o
   2  16  10       90.71       94.15     49.85 o
  -2 -13  11       15.69       24.06     31.95 o
  -1 -13  11        9.38        2.25     63.32 o
   0 -13  11        3.73       50.16     57.46 o
   1 -13  11       93.67       13.21     46.15 o
  -3 -12  11        4.65        0.00     18.88 o
  -2 -12  11       11.55        4.93     23.44 o
  -1 -12  11       27.71       63.50     59.49 o
   0 -12  11       44.40        9.06     57.28 o
   1 -12  11       21.14       17.76     55.12 o
   2 -12  11        2.73       45.70     48.00 o
   3 -12  11        0.29       32.86     70.22 o
  -4 -11  11       14.58        9.60     19.65 o
  -3 -11  11       50.22        0.00     20.87 o
  -2 -11  11       41.34       48.27     29.58 o
  -1 -11  11       14.91       33.55     28.56 o
   0 -11  11       15.73       47.82     50.34 o
   1 -11  11        6.89       48.77     52.33 o
   2 -11  11       39.65       62.96     60.17 o
   3 -11  11      137.75      231.44     86.49 o
  -4 -10  11        0.49        0.00     18.52 o
  -3 -10  11       83.96      152.11     44.84 o
  -2 -10  11      205.78      243.37     42.72 o
  -1 -10  11        0.81       15.31     28.24 o
   0 -10  11        5.53       51.65     46.06 o
   1 -10  11      252.32      319.19     82.70 o
   2 -10  11       61.62       64.36     53.54 o
   3 -10  11        2.58        0.00     48.68 o
   4 -10  11        0.68       13.97     61.12 o
  -5  -9  11       80.12        0.00     22.22 o
  -4  -9  11       16.94        0.00     21.90 o
  -3  -9  11        0.18        0.00     24.16 o
  -2  -9  11      319.55      275.21     42.87 o
  -1  -9  11       15.51        0.00     19.05 o
   0  -9  11      193.27      256.47     45.03 o
   1  -9  11        0.03       38.26     38.85 o
   2  -9  11       26.30       27.58     42.86 o
   3  -9  11        1.30       12.48     39.48 o
   4  -9  11       48.33       40.79     55.84 o
  -5  -8  11        0.84        5.63     21.54 o
  -4  -8  11       49.26       78.38     41.24 o
  -3  -8  11        0.64        0.00     24.56 o
  -2  -8  11       60.25       59.31     29.16 o
  -1  -8  11        0.86        4.80     16.22 o
   0  -8  11      343.60      367.14     45.36 o
   1  -8  11       60.06       57.64     44.30 o
   2  -8  11      109.71      173.30     57.10 o
   3  -8  11      128.20      233.51     69.45 o
   4  -8  11       16.06       71.12     55.84 o
   5  -8  11        7.68       32.14     50.16 o
  -5  -7  11        3.45       11.54     27.63 o
  -4  -7  11      415.26      554.59     95.41 o
  -3  -7  11      111.34       67.79     33.49 o
  -2  -7  11       39.53       50.54     21.74 o
  -1  -7  11      792.91      816.77     53.09 o
   0  -7  11      131.22      137.81     23.96 o
   1  -7  11      117.83      148.78     51.02 o
   2  -7  11      153.14      156.35     52.64 o
   3  -7  11        0.92        0.00     32.86 o
   4  -7  11        9.49       24.70     41.10 o
   5  -7  11      324.05      383.91     89.46 o
  -5  -6  11        2.13        4.60     33.40 o
  -4  -6  11      130.13      106.10     54.54 o
  -3  -6  11      672.97      742.58     91.13 o
  -2  -6  11        0.01        0.00     20.85 o
  -1  -6  11      921.07      770.82     37.69 o
   0  -6  11      243.50      273.23     30.10 o
   1  -6  11       36.02       61.76     34.23 o
   2  -6  11      249.12      262.72     60.57 o
   3  -6  11       33.09       40.74     36.73 o
   4  -6  11        0.18        6.04     33.22 o
   5  -6  11      218.86      206.56     65.62 o
   6  -6  11       34.67        2.21     50.84 o
  -6  -5  11      192.15       90.86     67.47 o
  -5  -5  11        1.16       15.46     39.03 o
  -4  -5  11        2.44       23.71     40.38 o
  -3  -5  11       86.00      129.67     47.10 o
  -2  -5  11       25.54       37.17     16.46 o
  -1  -5  11      125.77      185.53     27.17 o
   0  -5  11       22.77       16.52     12.10 o
   1  -5  11       59.70       50.65     22.57 o
   2  -5  11        0.11       35.88     28.39 o
   3  -5  11        3.16       18.34     25.92 o
   4  -5  11       60.56       96.32     44.89 o
   5  -5  11       68.62      111.59     55.57 o
   6  -5  11       42.37       28.89     51.83 o
  -6  -4  11       23.26        0.00     48.81 o
  -5  -4  11       33.21       49.08     39.17 o
  -4  -4  11        0.04        0.00     25.65 o
  -3  -4  11      408.06      365.66     67.74 o
  -2  -4  11       73.08       64.50     17.42 o
  -1  -4  11      127.76      118.63     18.08 o
   0  -4  11      994.08     1013.00     47.45 o
   1  -4  11       47.92       47.46     17.80 o
   2  -4  11      232.00      216.43     33.85 o
   3  -4  11      211.14      207.82     50.79 o
   4  -4  11       15.97       26.19     32.54 o
   5  -4  11       95.07      129.53     59.09 o
   6  -4  11       71.71       31.59     57.06 o
  -6  -3  11       18.75       48.23     56.25 o
  -5  -3  11       29.00       28.08     43.31 o
  -4  -3  11       14.03       37.36     36.06 o
  -3  -3  11      347.70      377.02     43.90 o
  -2  -3  11     1567.51     1625.41     70.17 o
  -1  -3  11      347.95      362.39     25.88 o
   0  -3  11      210.08      194.17     23.21 o
   1  -3  11      192.49      190.29     20.03 o
   2  -3  11      161.94      168.47     29.88 o
   3  -3  11       13.96        0.00     20.60 o
   4  -3  11      162.15      208.63     59.76 o
   5  -3  11        0.80       38.49     43.58 o
   6  -3  11       22.56       41.74     44.48 o
  -6  -2  11        1.94        4.46     40.07 o
  -5  -2  11       50.78      132.96     56.88 o
  -4  -2  11       12.68        2.97     29.34 o
  -3  -2  11       32.03       17.70     20.16 o
  -2  -2  11     3383.82     4229.19    113.63 o
  -1  -2  11      119.46      117.33     16.98 o
   0  -2  11        2.94        3.70      8.98 o
   1  -2  11      177.84      163.94     17.65 o
   2  -2  11      607.17      725.85     38.09 o
   3  -2  11       29.25       37.96     21.72 o
   4  -2  11      491.66      745.00     68.93 o
   5  -2  11        1.20       12.51     26.70 o
   6  -2  11        5.88        0.00     32.15 o
  -6  -1  11       23.96        0.00     42.86 o
  -5  -1  11       26.65       49.35     42.68 o
  -4  -1  11     1192.78     1514.77     73.50 o
  -3  -1  11       12.07       20.28     20.82 o
  -2  -1  11        3.42       10.72     13.63 o
  -1  -1  11      749.74      790.65     30.67 o
   0  -1  11        0.00        0.00     11.10 o
   1  -1  11      595.82      525.22     24.93 o
   2  -1  11      280.67      272.44     26.87 o
   3  -1  11        1.63        0.00     14.44 o
   4  -1  11      209.79      213.74     42.12 o
   5  -1  11      139.83      215.45     45.80 o
   6  -1  11        0.22        0.00     27.54 o
  -6   0  11      156.40      153.06     63.19 o
  -5   0  11        0.17       14.74     34.16 o
  -4   0  11      436.07      539.56     53.41 o
  -3   0  11      252.38      233.09     35.60 o
  -2   0  11        3.51       22.60     16.90 o
  -1   0  11     1789.73     1817.41     48.21 o
   0   0  11       89.62      106.13     22.17 o
   1   0  11       41.79       25.39      7.35 o
   2   0  11      720.35      608.00     57.92 o
   3   0  11      101.90      113.15     25.86 o
   4   0  11       29.47       65.40     41.42 o
   6   0  11      105.32       99.66     37.67 o
   7   0  11       32.49        0.00     65.46 o
  -6   1  11       47.41       78.11     53.95 o
  -5   1  11      122.67       43.22     47.73 o
  -4   1  11      934.47     1126.80     89.19 o
  -3   1  11       92.99       75.00     37.54 o
  -2   1  11        4.10        0.00     21.09 o
  -1   1  11      187.68      215.98     41.33 o
   0   1  11      160.05      149.69     18.16 o
   1   1  11     4196.39     4177.88    104.98 o
   2   1  11      634.76      548.42     41.13 o
   3   1  11      165.68      169.61     58.39 o
   4   1  11      150.58      133.41     44.66 o
   5   1  11      382.14      511.28     93.34 o
   6   1  11       10.39        0.00     46.29 o
   7   1  11       40.21       52.35     33.46 o
  -5   2  11       13.14        0.00     36.96 o
  -4   2  11        3.11       25.24     37.95 o
  -3   2  11      433.33      547.60     70.76 o
  -2   2  11       24.58       39.48     29.39 o
  -1   2  11       49.74       71.39     30.20 o
   0   2  11      155.02      118.62     19.46 o
   1   2  11     5650.54     5815.80    131.27 o
   2   2  11      826.36      844.21     43.31 o
   3   2  11     1427.99     1425.83     61.85 o
   4   2  11       89.60      120.52     52.01 o
   5   2  11        8.38        5.27     36.73 o
   6   2  11       35.57      106.19     59.99 o
   7   2  11        1.64       73.96     52.64 o
  -6   3  11       79.81       36.46     60.21 o
  -5   3  11       98.62       19.56     44.57 o
  -4   3  11       15.26        6.49     36.37 o
  -3   3  11        6.99       33.04     35.83 o
  -2   3  11       69.26       80.81     35.06 o
  -1   3  11     1114.50     1295.86     77.07 o
   0   3  11      845.09      824.74     37.74 o
   1   3  11       20.53       20.40     15.95 o
   2   3  11        8.77       12.36     15.41 o
   3   3  11      502.77      492.40     42.12 o
   4   3  11      175.82      214.67     40.32 o
   5   3  11       24.53       33.31     40.97 o
   6   3  11        0.35        0.00     40.92 o
   7   3  11       72.52      180.69     66.79 o
  -6   4  11        0.00        0.00     58.14 o
  -5   4  11        6.79        0.00     40.56 o
  -4   4  11      267.62      273.94     63.46 o
  -3   4  11      181.52      303.23     62.29 o
  -2   4  11      290.18      281.06     54.04 o
  -1   4  11       30.29       28.12     17.87 o
   0   4  11     3304.79     3556.41     92.60 o
   1   4  11     1146.11      999.60     57.69 o
   2   4  11       97.10      105.50     21.06 o
   3   4  11      379.25      288.99    133.84 o
   4   4  11      218.29      189.62     30.87 o
   5   4  11       36.20       46.24     43.00 o
   6   4  11        1.83        0.00     38.94 o
   7   4  11       38.37       10.23     41.15 o
  -6   5  11       11.65       36.28     65.80 o
  -5   5  11        2.31       53.18     53.00 o
  -4   5  11       15.10       19.25     40.11 o
  -3   5  11        0.85        4.33     32.14 o
  -2   5  11      108.86      133.63     45.25 o
  -1   5  11       91.52      111.16     21.71 o
   0   5  11       11.64       49.79     19.43 o
   1   5  11      855.91      665.56     42.52 o
   2   5  11        8.24       10.43     17.51 o
   3   5  11       29.47       11.70     13.69 o
   4   5  11      168.03      333.25     78.11 o
   5   5  11        0.14       69.95     58.82 o
   6   5  11       69.97        0.00     56.61 o
   7   5  11      195.71       12.80     42.01 o
  -6   6  11        2.20      115.56     79.73 o
  -5   6  11       50.24       32.63     56.79 o
  -4   6  11      228.16      162.25     63.86 o
  -3   6  11        2.30        0.00     33.85 o
  -2   6  11       50.46       16.63     33.17 o
  -1   6  11      686.71      761.03     43.02 o
   0   6  11      125.59      174.77     31.30 o
   1   6  11        8.32       24.39     18.10 o
   2   6  11        6.74        0.00     14.45 o
   3   6  11        5.10        9.50     16.51 o
   4   6  11       71.99      167.89     63.41 o
   5   6  11      858.20     1337.69    150.40 o
   6   6  11       23.13        0.00     58.59 o
  -5   7  11        3.49       22.99     61.79 o
  -4   7  11       22.32        9.28     44.08 o
  -3   7  11        4.91       51.34     41.42 o
  -2   7  11      132.22      143.10     45.30 o
  -1   7  11      520.37      432.99     39.68 o
   0   7  11       69.05       97.53     24.26 o
   1   7  11        4.09        0.00     17.17 o
   2   7  11       47.76       25.88     35.11 o
   3   7  11        5.40       11.92     17.98 o
   4   7  11        4.35        0.00     45.52 o
   5   7  11       56.19       52.46     68.37 o
   6   7  11       30.70       81.22     66.16 o
  -5   8  11      171.93      111.73     69.63 o
  -4   8  11      245.11      287.50     79.68 o
  -3   8  11       12.30       28.44     36.28 o
  -2   8  11       82.74       48.63     35.65 o
  -1   8  11      130.05      157.10     33.28 o
   0   8  11       14.43        6.87     23.93 o
   1   8  11      654.36      732.53     63.53 o
   2   8  11       84.46       78.23     21.75 o
   3   8  11      146.46      209.67     66.97 o
   4   8  11       48.84      166.49     70.90 o
   5   8  11      245.05      447.23    110.38 o
   6   8  11      103.75       15.95     64.00 o
  -5   9  11        1.67        0.00     59.58 o
  -4   9  11        1.38        0.00     36.96 o
  -3   9  11      587.02      752.86     96.45 o
  -2   9  11        5.20       22.31     32.81 o
  -1   9  11      666.98      709.45     77.93 o
   0   9  11       31.75       20.88     22.29 o
   1   9  11      276.62      275.88     62.83 o
   2   9  11       57.14       48.33     25.24 o
   3   9  11       24.74       45.84     52.51 o
   4   9  11       35.07       72.07     56.29 o
   5   9  11      120.01      265.19     89.15 o
   6   9  11       74.67       26.77     54.49 o
  -5  10  11       53.52       44.98     75.85 o
  -4  10  11        0.04        0.00     40.61 o
  -3  10  11        3.78       18.97     45.03 o
  -2  10  11      109.71      133.54     48.77 o
  -1  10  11      183.95      187.40     49.98 o
   0  10  11        6.12        0.00     21.56 o
   1  10  11       18.55       19.60     21.03 o
   2  10  11       83.23       95.41     55.39 o
   3  10  11       47.46      161.40     63.82 o
   4  10  11        0.17       52.24     58.37 o
   5  10  11        1.39        0.00     72.70 o
   6  10  11        7.85       35.02     62.33 o
  -4  11  11       57.40        0.00     36.87 o
  -3  11  11        0.21        0.00     44.62 o
  -2  11  11      170.72      157.93     50.34 o
  -1  11  11        1.03        2.48     31.46 o
   0  11  11      180.62      186.60     36.70 o
   1  11  11       34.94       27.00     41.10 o
   2  11  11       45.58       53.72     50.12 o
   3  11  11        8.32       29.52     51.61 o
   4  11  11       65.72      124.03     69.81 o
   5  11  11        6.97        9.37     59.31 o
  -4  12  11       67.52        0.00     30.02 o
  -3  12  11        0.06        0.00     37.72 o
  -2  12  11       17.65        0.00     34.21 o
  -1  12  11       26.82       46.38     36.19 o
   0  12  11       45.24        7.23     40.43 o
   1  12  11       99.64      164.10     62.74 o
   2  12  11       20.05       39.75     44.12 o
   4  12  11      104.88      141.07     65.04 o
   5  12  11        0.65       11.09     46.06 o
  -3  13  11       29.89       73.96     48.18 o
  -2  13  11       11.61        0.00     35.34 o
  -1  13  11       10.13        0.00     31.73 o
   0  13  11       10.66       18.88     46.33 o
   2  13  11      100.05      104.83     53.14 o
   3  13  11       63.00        0.00     44.84 o
   4  13  11       18.00       19.02     56.29 o
   5  13  11       16.83       40.92     55.62 o
  -3  14  11       72.40       39.62     51.61 o
  -2  14  11       37.34       62.83     52.87 o
   0  14  11       55.14      130.66     57.96 o
   1  14  11       17.42        5.45     39.53 o
   2  14  11       51.46       44.75     40.83 o
   3  14  11        0.62       17.53     52.33 o
   4  14  11        5.32        0.00     59.72 o
  -2  15  11       29.28       50.84     49.31 o
   0  15  11       26.03       66.84     56.34 o
   1  15  11        0.09        0.00     39.80 o
   3  15  11        0.00       12.21     57.06 o
   0  16  11        4.83        4.01     51.15 o
   1  16  11       16.50       59.67     47.46 o
   2  16  11        3.59       24.74     44.57 o
  -1 -13  12        1.46        0.00     57.28 o
   0 -13  12        8.82       54.13     66.21 o
   1 -13  12       66.66        0.00     50.70 o
  -2 -12  12       85.03       33.56     25.28 o
  -1 -12  12        0.89       93.43     60.80 o
   0 -12  12        0.58        0.00     52.33 o
   1 -12  12       20.35       28.75     53.86 o
   2 -12  12        1.78       32.59     46.74 o
  -3 -11  12        0.01        0.00     18.25 o
  -2 -11  12      112.11      102.87     36.99 o
  -1 -11  12       70.58       76.53     29.73 o
   0 -11  12        5.13       22.31     50.34 o
   1 -11  12      116.67      211.65     75.04 o
   2 -11  12      155.58      208.86     74.50 o
   3 -11  12       10.76        0.00     44.39 o
  -4 -10  12       50.36        0.00     20.69 o
  -3 -10  12        0.20        9.15     23.17 o
  -2 -10  12       18.67        0.00     28.39 o
  -1 -10  12      328.35      381.88     52.10 o
   0 -10  12        0.68       49.49     49.44 o
   1 -10  12       79.36       61.57     50.79 o
   2 -10  12      119.44      214.81     68.69 o
   3 -10  12       12.79        0.00     44.80 o
   4 -10  12        4.70       81.89     70.49 o
  -4  -9  12       10.60        0.00     22.49 o
  -3  -9  12       31.67       19.34     31.77 o
  -2  -9  12        1.60       15.54     22.08 o
  -1  -9  12      272.62      288.59     43.33 o
   0  -9  12      127.64      158.47     55.26 o
   1  -9  12      217.27      153.96     57.60 o
   2  -9  12        7.54        0.00     40.16 o
   3  -9  12        6.41        0.00     42.14 o
   4  -9  12        8.65        0.00     51.97 o
  -5  -8  12        2.48        0.00     20.51 o
  -4  -8  12       22.70        3.65     24.38 o
  -3  -8  12      521.64      496.95     81.44 o
  -2  -8  12        6.67        0.00     17.06 o
  -1  -8  12      162.22      123.34     29.42 o
   0  -8  12       42.87       76.99     31.46 o
   1  -8  12      300.81      305.49     72.11 o
   2  -8  12       10.69       54.49     42.95 o
   3  -8  12       70.91      146.75     59.04 o
   4  -8  12        5.72       14.96     50.66 o
   5  -8  12        1.69       12.26     51.52 o
  -5  -7  12       82.64       58.55     31.14 o
  -4  -7  12        4.59        0.00     32.27 o
  -3  -7  12      111.60      201.19     53.99 o
  -2  -7  12       39.69       19.47     25.19 o
  -1  -7  12       37.56       53.59     21.82 o
   0  -7  12      440.09      429.10     46.21 o
   1  -7  12       47.71       89.51     42.91 o
   2  -7  12       97.79      100.87     43.90 o
   3  -7  12      248.10      228.06     64.72 o
   4  -7  12        1.47       59.31     38.81 o
   5  -7  12       12.22       74.86     51.34 o
  -5  -6  12       26.87        4.19     35.83 o
  -4  -6  12        0.00        0.00     35.43 o
  -3  -6  12      107.47      141.21     45.21 o
  -2  -6  12      144.60      122.14     35.61 o
  -1  -6  12       64.54       49.92     16.81 o
   0  -6  12      212.55      193.70     26.45 o
   1  -6  12       93.93       79.76     27.96 o
   2  -6  12        3.34       17.71     30.69 o
   3  -6  12      253.39      294.40     62.29 o
   4  -6  12       66.70      149.09     59.63 o
   5  -6  12       51.57       90.23     55.03 o
  -5  -5  12       17.15        0.00     30.38 o
  -4  -5  12      164.36      254.38     72.61 o
  -3  -5  12       25.41        3.25     29.25 o
  -2  -5  12      246.50      227.06     50.34 o
  -1  -5  12        4.21       12.82     11.91 o
   0  -5  12       36.39       62.41     22.44 o
   1  -5  12      444.83      403.76     44.18 o
   2  -5  12      240.07      338.57     64.68 o
   3  -5  12       55.35      112.99     40.43 o
   4  -5  12      428.09      628.91     97.08 o
   5  -5  12        0.69       16.77     42.55 o
   6  -5  12       66.74      134.90     70.35 o
  -6  -4  12       26.13       73.24     64.77 o
  -5  -4  12        1.47        0.00     33.89 o
  -4  -4  12       13.46       16.45     38.40 o
  -3  -4  12       61.65       53.32     40.02 o
  -2  -4  12       56.58       48.42     21.88 o
  -1  -4  12        9.42       20.83     13.00 o
   0  -4  12       12.28        0.00     14.19 o
   1  -4  12      739.36      843.15     49.37 o
   2  -4  12      225.12      189.33     32.79 o
   3  -4  12      321.86      304.99     62.29 o
   4  -4  12      143.71      233.46     61.34 o
   5  -4  12        6.05        0.00     35.15 o
   6  -4  12        9.57        6.54     49.13 o
  -6  -3  12      122.26       91.27     67.06 o
  -5  -3  12       36.60        0.00     34.70 o
  -4  -3  12       57.38       54.58     42.86 o
  -3  -3  12      386.79      430.27     46.65 o
  -2  -3  12        4.74        0.00     17.30 o
  -1  -3  12     1430.69     1496.83     47.10 o
   0  -3  12       14.44        0.00     10.15 o
   1  -3  12       23.53       21.77     11.16 o
   2  -3  12      494.06      549.95     48.15 o
   3  -3  12      249.61      357.77     67.70 o
   4  -3  12        7.69       18.48     31.59 o
   5  -3  12      206.17      256.54     74.19 o
   6  -3  12       15.53       74.05     52.42 o
  -6  -2  12        0.08        0.00     40.47 o
  -5  -2  12       53.47       56.29     42.86 o
  -4  -2  12        1.55       26.95     37.77 o
  -3  -2  12     1137.90     1222.52    104.16 o
  -2  -2  12       25.26       34.27     21.37 o
  -1  -2  12       35.96       45.25     13.09 o
   0  -2  12       22.80       14.80     11.11 o
   1  -2  12      165.43      201.19     20.29 o
   2  -2  12      148.90      111.71     26.53 o
   3  -2  12      291.14      326.51     34.93 o
   4  -2  12       76.51       45.70     53.41 o
   5  -2  12      122.02      187.21     48.70 o
   6  -2  12       87.70      124.93     50.68 o
  -6  -1  12       21.84       26.59     45.34 o
  -5  -1  12        0.48       23.53     35.83 o
  -4  -1  12        0.50        9.46     21.98 o
  -3  -1  12     1468.98     1859.96     87.26 o
  -2  -1  12        1.36        0.00     14.03 o
  -1  -1  12       73.41       89.53     15.48 o
   0  -1  12      256.95      237.68     21.28 o
   1  -1  12      122.78      118.35     15.09 o
   2  -1  12       58.07       43.54     14.69 o
   3  -1  12      385.43      370.07     34.74 o
   4  -1  12       68.46       49.12     26.71 o
   5  -1  12      100.77      152.34     41.73 o
   6  -1  12       56.65       65.80     39.84 o
  -6   0  12        9.80        0.00     36.96 o
  -5   0  12      150.39      255.50     67.29 o
  -4   0  12       60.69       53.56     27.09 o
  -3   0  12     1111.57     1257.08    211.15 o
  -2   0  12      165.07      206.43     33.58 o
  -1   0  12       53.06       34.26     15.42 o
   0   0  12      146.98      124.26     16.23 o
   1   0  12       56.22       36.74      9.28 o
   2   0  12       58.03       46.11     15.93 o
   3   0  12      975.61      906.68     69.32 o
   5   0  12       63.14      160.18     40.40 o
   6   0  12       18.27      106.21     42.83 o
  -6   1  12        0.00        0.00     31.73 o
  -5   1  12      116.27       58.19     48.00 o
  -4   1  12      855.27      769.71     86.31 o
  -3   1  12       14.89        0.00     29.97 o
  -2   1  12       13.01       64.72     34.12 o
  -1   1  12        7.44        0.00     24.07 o
   0   1  12      143.95      133.07     14.42 o
   1   1  12       15.50       16.52     14.42 o
   2   1  12      511.76      553.45     65.15 o
   3   1  12      550.94      581.32    146.66 o
   4   1  12       52.80       65.04     41.51 o
   5   1  12       30.94       67.74     49.40 o
   7   1  12       15.82        6.79     36.12 o
  -5   2  12      110.76      148.60     60.44 o
  -4   2  12       17.45        0.00     37.81 o
  -3   2  12       23.00        0.00     31.64 o
  -2   2  12        0.11        0.00     24.70 o
  -1   2  12      111.34       96.04     33.40 o
   0   2  12       29.45       46.55     15.65 o
   1   2  12      528.38      550.13     34.54 o
   2   2  12      664.50      618.77     40.71 o
   3   2  12       90.01       91.26     26.10 o
   4   2  12      680.43      918.26    105.06 o
   5   2  12        0.14       20.60     42.77 o
   6   2  12        2.62        0.00     46.47 o
  -6   3  12      169.86      161.98     77.30 o
  -5   3  12       13.88       45.93     48.99 o
  -4   3  12       73.03       22.94     38.99 o
  -3   3  12        1.67       34.48     35.83 o
  -2   3  12       53.55       45.21     30.29 o
  -1   3  12        1.39       14.02     27.09 o
   0   3  12      229.83      231.26     24.45 o
   1   3  12      723.39      706.50     49.62 o
   2   3  12      115.48      135.87     24.76 o
   3   3  12       21.61       16.72     18.93 o
   4   3  12      149.15      140.70     30.17 o
   5   3  12      164.82      167.30     64.45 o
   6   3  12       70.21       95.23     54.76 o
   7   3  12       36.51        6.85     43.81 o
  -6   4  12       25.04       39.12     66.43 o
  -5   4  12        7.49       15.64     52.73 o
  -4   4  12      206.76      260.01     65.44 o
  -3   4  12      123.63      180.33     56.88 o
  -2   4  12       52.82       72.25     37.68 o
  -1   4  12     1277.17     1332.37     83.56 o
   0   4  12       79.80       49.76     16.77 o
   1   4  12     1453.09     1334.99     54.12 o
   2   4  12      145.28      131.56     25.46 o
   3   4  12      107.07       70.17     21.83 o
   4   4  12      112.24      146.05     41.49 o
   5   4  12       53.55       30.65     51.24 o
   6   4  12        0.00        0.00     50.07 o
   7   4  12       30.76       60.35     44.21 o
  -6   5  12       53.80       54.81     67.92 o
  -5   5  12      187.95      256.32     73.64 o
  -4   5  12       58.66      139.00     56.52 o
  -3   5  12       74.93       37.99     41.96 o
  -2   5  12       16.01        0.00     28.80 o
  -1   5  12        0.02        8.83     25.33 o
   0   5  12        9.45        0.00     15.50 o
   1   5  12      243.12      201.27     27.84 o
   2   5  12        6.49        0.00     15.66 o
   3   5  12       67.84       85.38     51.79 o
   4   5  12       22.48       10.00     17.33 o
   5   5  12        7.20       24.47     54.76 o
   6   5  12       18.80        0.00     46.69 o
  -5   6  12      106.67      115.83     69.50 o
  -4   6  12        1.44        0.00     36.82 o
  -3   6  12      106.68       89.37     44.80 o
  -2   6  12        0.05       16.14     41.74 o
  -1   6  12      141.80      112.68     40.16 o
   0   6  12      530.21      573.86     43.42 o
   1   6  12       78.91      105.59     24.14 o
   2   6  12       24.63       26.57     15.98 o
   3   6  12       43.87       34.99     38.04 o
   4   6  12      182.16      292.37     79.82 o
   5   6  12       41.25       42.68     59.18 o
   6   6  12      137.04       45.52     64.18 o
  -5   7  12       86.11       91.31     70.99 o
  -4   7  12      103.98       97.31     57.01 o
  -3   7  12       40.57        1.62     37.63 o
  -2   7  12      119.57      114.61     46.15 o
  -1   7  12        0.52        0.00     26.86 o
   0   7  12       17.86        0.00     22.13 o
   1   7  12      269.78      251.83     33.92 o
   2   7  12       92.82      176.18     56.83 o
   3   7  12       13.71       28.99     17.99 o
   4   7  12      155.20      236.66     71.75 o
   5   7  12        6.38       21.72     65.71 o
   6   7  12        0.70        0.00     61.30 o
  -5   8  12       12.96        1.26     61.03 o
  -4   8  12      400.93      488.65     91.63 o
  -3   8  12        0.42       61.30     45.21 o
  -2   8  12       21.28        0.00     32.18 o
  -1   8  12      302.42      372.91     60.80 o
   0   8  12      269.38      289.02     37.73 o
   1   8  12       47.52       51.85     25.51 o
   2   8  12       30.55       23.63     25.58 o
   3   8  12        4.06       72.43     49.89 o
   4   8  12        4.22       27.31     54.31 o
   5   8  12       26.16       38.72     63.73 o
   6   8  12      162.21        0.00     57.55 o
  -5   9  12        3.75        0.00     67.43 o
  -4   9  12      148.24      219.13     70.26 o
  -3   9  12       30.51       47.46     43.54 o
  -2   9  12      692.83      861.29     91.81 o
  -1   9  12       75.61       80.81     38.63 o
   0   9  12       10.54        0.00     20.88 o
   1   9  12        7.31        7.79     21.31 o
   2   9  12       17.53       24.03     37.16 o
   3   9  12      138.68      181.45     70.04 o
   4   9  12      110.75      321.22     87.48 o
   5   9  12        0.33        0.00     57.06 o
   6   9  12       33.82        3.02     54.40 o
  -4  10  12      162.07      104.56     61.70 o
  -3  10  12       77.08      184.38     59.63 o
  -2  10  12      126.75       59.31     40.88 o
  -1  10  12      107.13       85.99     42.19 o
   0  10  12      142.79      184.22     33.88 o
   1  10  12      177.48      313.19     69.50 o
   2  10  12       20.90       15.23     41.87 o
   3  10  12      139.09      257.40     78.38 o
   4  10  12      242.75      409.73     97.04 o
   5  10  12       19.81        7.89     63.19 o
   6  10  12        0.04        0.00     56.70 o
  -4  11  12       62.30       12.03     33.26 o
  -3  11  12      372.06      409.46     78.42 o
  -2  11  12        0.01        0.00     36.24 o
  -1  11  12        9.06        0.00     26.77 o
   0  11  12       61.64       15.65     23.25 o
   1  11  12        8.20        0.00     25.40 o
   2  11  12       59.78      169.28     62.47 o
   4  11  12      125.15      234.59     76.39 o
   5  11  12       28.28      141.93     74.68 o
  -4  12  12        0.43        0.00     35.38 o
  -3  12  12      150.25      251.22     68.73 o
  -2  12  12       33.66        4.42     41.96 o
  -1  12  12       85.99       86.22     47.37 o
   0  12  12       37.19       40.40     27.28 o
   1  12  12      287.62      280.92     69.27 o
   2  12  12      108.75      184.52     60.89 o
   3  12  12      162.67      274.88     79.64 o
   4  12  12       44.33       62.87     58.73 o
   5  12  12       23.66      115.65     66.61 o
  -3  13  12        0.92       35.47     41.46 o
  -2  13  12       73.33       20.06     42.10 o
  -1  13  12        0.17       20.24     40.74 o
   0  13  12       25.37       78.92     52.19 o
   1  13  12       11.71        0.00     36.33 o
   2  13  12        0.00        0.00     45.30 o
   3  13  12        3.89       72.38     54.22 o
   4  13  12       15.18        3.06     56.92 o
  -2  14  12      212.45      209.76     62.24 o
  -1  14  12        2.06        0.00     36.55 o
   0  14  12      198.83      224.50     72.34 o
   1  14  12       10.59        0.00     40.61 o
   2  14  12        2.58       46.15     56.79 o
   3  14  12      105.91       46.51     55.53 o
   4  14  12        4.33       68.28     67.97 o
  -2  15  12       10.69        0.00     44.08 o
   1  15  12        7.75        0.00     37.41 o
   2  15  12       25.17        0.00     47.73 o
   3  15  12        4.37        0.00     51.70 o
   1  16  12       34.77       23.84     44.62 o
   2  16  12       51.34       57.19     55.39 o
  -2 -12  13        3.00        0.00     23.89 o
  -1 -12  13       73.94      137.96     70.63 o
   0 -12  13        0.18        0.00     54.04 o
   1 -12  13        0.04        0.00     41.65 o
   2 -12  13       59.92        0.00     48.04 o
  -3 -11  13       26.27       33.53     25.15 o
  -2 -11  13       32.83       11.45     24.61 o
  -1 -11  13        7.86       20.89     25.07 o
   0 -11  13       33.16       32.09     57.01 o
   1 -11  13        7.37        0.00     51.43 o
   2 -11  13       19.99        0.00     45.21 o
   3 -11  13       59.36        7.93     46.06 o
  -3 -10  13        0.28        5.77     21.86 o
  -2 -10  13        8.95       53.54     32.95 o
  -1 -10  13       16.60       28.13     28.74 o
   0 -10  13      524.00      648.38    105.92 o
   1 -10  13       17.72        0.00     48.00 o
   2 -10  13       19.14       83.52     56.38 o
   3 -10  13       48.57        0.00     35.97 o
  -4  -9  13        0.72        0.00     20.60 o
  -3  -9  13        3.88        0.00     24.88 o
  -2  -9  13       54.52       40.79     29.70 o
  -1  -9  13       10.91       15.26     21.77 o
   0  -9  13      372.71      405.86     81.26 o
   1  -9  13       80.25      151.80     63.23 o
   2  -9  13        9.24       28.17     47.64 o
   3  -9  13        7.70        0.00     44.80 o
   4  -9  13       39.01       29.21     58.01 o
  -4  -8  13       41.82       25.60     27.94 o
  -3  -8  13        8.44        3.92     32.63 o
  -2  -8  13        0.88       15.37     24.79 o
  -1  -8  13       22.47        3.83     17.57 o
   0  -8  13      181.47      198.02     36.02 o
   1  -8  13       40.73       27.90     40.16 o
   2  -8  13        0.34        0.00     39.21 o
   3  -8  13        4.03       39.89     44.75 o
   4  -8  13       90.76      329.28     89.64 o
  -5  -7  13        7.85        0.00     26.73 o
  -4  -7  13       11.69       39.84     39.12 o
  -3  -7  13       77.06      201.01     62.83 o
  -2  -7  13      164.85      177.89     48.81 o
  -1  -7  13      201.74      177.76     31.84 o
   0  -7  13      197.69      195.93     28.41 o
   1  -7  13       65.11      100.60     46.74 o
   2  -7  13        7.33        7.89     31.05 o
   3  -7  13       21.17       28.08     38.54 o
   4  -7  13      149.10      158.83     61.25 o
   5  -7  13        0.58        0.00     46.74 o
  -5  -6  13       71.84        0.00     23.08 o
  -4  -6  13        0.05        0.95     38.49 o
  -3  -6  13        6.90        0.00     23.98 o
  -2  -6  13      298.97      360.34     63.41 o
  -1  -6  13        0.77        0.00     13.47 o
   0  -6  13      161.71      172.92     26.67 o
   1  -6  13        7.93        0.00     40.07 o
   2  -6  13       25.37       21.77     29.61 o
   3  -6  13       13.46       51.83     37.00 o
   4  -6  13       26.41       12.35     34.88 o
   5  -6  13       16.21       48.99     45.61 o
  -5  -5  13        1.37        0.00     27.45 o
  -4  -5  13        3.64        1.76     36.19 o
  -3  -5  13      651.30      637.25     87.75 o
  -2  -5  13       86.16       47.73     29.57 o
  -1  -5  13      136.42      170.95     23.79 o
   0  -5  13        0.04        0.00     10.94 o
   1  -5  13       12.13        7.38     30.81 o
   2  -5  13      245.37      331.63     66.03 o
   3  -5  13       34.12       65.62     36.69 o
   4  -5  13      148.03      105.96     51.29 o
   5  -5  13      382.82      587.94    109.61 o
  -5  -4  13       31.86        0.00     31.46 o
  -4  -4  13        1.86       43.45     42.73 o
  -3  -4  13      196.83      256.00     63.91 o
  -2  -4  13       56.84       54.28     22.54 o
  -1  -4  13      133.56      183.59     21.94 o
   0  -4  13        0.71        0.00     14.54 o
   1  -4  13        0.75       13.30     17.54 o
   2  -4  13      212.43      213.93     36.22 o
   3  -4  13      354.55      321.44     65.80 o
   4  -4  13       41.42       38.58     36.60 o
   5  -4  13       25.80       53.81     49.26 o
   6  -4  13        4.72        0.00     47.64 o
  -5  -3  13      347.58      408.70     91.36 o
  -4  -3  13       16.93       14.83     40.20 o
  -3  -3  13      157.60      209.08     38.43 o
  -2  -3  13       73.29       69.55     38.38 o
  -1  -3  13        3.90       24.00     13.41 o
   0  -3  13      734.17      706.19     41.65 o
   1  -3  13        7.23        3.07     10.28 o
   2  -3  13       43.33       53.49     23.47 o
   3  -3  13      154.79      165.18     45.79 o
   4  -3  13        6.27        7.66     33.67 o
   5  -3  13       32.95       36.28     44.66 o
   6  -3  13        0.37       28.66     46.78 o
  -6  -2  13       26.51        8.20     26.64 o
  -5  -2  13        6.09       73.06     49.35 o
  -4  -2  13      852.82     1027.20    116.51 o
  -3  -2  13      392.89      533.56     50.96 o
  -2  -2  13      492.36      774.53     66.03 o
  -1  -2  13      281.46      303.27     25.15 o
   0  -2  13      810.99      826.61     34.22 o
   1  -2  13       75.37       53.49     13.43 o
   2  -2  13        7.21       18.87     18.94 o
   3  -2  13       20.54       29.81     16.54 o
   4  -2  13       23.34       54.77     26.67 o
   5  -2  13      161.27      247.68     53.89 o
   6  -2  13       12.99        7.87     36.68 o
  -6  -1  13      124.99        1.58     24.20 o
  -5  -1  13       20.29       96.00     48.86 o
  -4  -1  13       19.62       46.35     25.59 o
  -3  -1  13      146.92      171.64     33.62 o
  -2  -1  13     1180.52     1191.66    102.40 o
  -1  -1  13        0.89       20.20     10.81 o
   0  -1  13        4.49        0.00     20.51 o
   1  -1  13        9.69       25.72     23.53 o
   2  -1  13        2.06        0.00     11.26 o
   3  -1  13       17.97       81.13     33.70 o
   4  -1  13       38.74       35.00     24.11 o
   5  -1  13       39.84       20.62     30.56 o
   6  -1  13       13.64       25.48     39.71 o
  -6   0  13      156.57       33.13     24.97 o
  -5   0  13        0.24        1.17     28.94 o
  -4   0  13      182.69      330.95     45.65 o
  -3   0  13      302.82      339.56     72.74 o
  -2   0  13      177.60      192.91     36.96 o
  -1   0  13        1.97        0.00     29.00 o
   0   0  13      223.24      232.87     21.36 o
   1   0  13        1.65        0.00      9.81 o
   2   0  13      173.10      198.41     24.84 o
   3   0  13       59.81       64.37     20.89 o
   4   0  13       81.80      105.48     33.07 o
   5   0  13      100.48       97.11     40.14 o
   6   0  13       25.12       70.70     56.79 o
  -6   1  13      190.56        0.00     20.96 o
  -5   1  13        0.00        1.69     58.73 o
  -4   1  13       71.70       66.61     45.93 o
  -3   1  13      128.20      130.93     45.61 o
  -2   1  13      121.92      132.55     38.40 o
  -1   1  13        4.37        0.00     16.38 o
   0   1  13      119.74      116.47     14.18 o
   1   1  13      292.58      416.09     49.08 o
   2   1  13        3.78       13.75     18.27 o
   3   1  13       19.58       52.94     23.46 o
   4   1  13      173.06      169.94     56.54 o
   5   1  13       20.49       60.84     48.72 o
  -5   2  13      618.67      494.87     85.14 o
  -4   2  13       38.63       58.91     44.66 o
  -3   2  13        4.92       27.22     34.79 o
  -2   2  13        4.82        7.66     27.76 o
  -1   2  13      418.46      456.56     57.33 o
   0   2  13        0.23       13.39     25.10 o
   1   2  13      793.08      771.31     41.23 o
   2   2  13      308.78      247.90     31.52 o
   3   2  13       47.91       77.58     26.14 o
   4   2  13       79.64       91.68     28.85 o
   5   2  13       42.50       23.26     45.48 o
   6   2  13        9.51       32.32     52.64 o
  -6   3  13        0.26        0.00     64.54 o
  -5   3  13     1090.76     1110.89    121.28 o
  -4   3  13        2.25       10.68     40.34 o
  -3   3  13       59.71       39.08     40.02 o
  -2   3  13      122.35      114.57     41.60 o
  -1   3  13      135.52      167.71     41.69 o
   0   3  13       42.17       59.69     16.29 o
   1   3  13      620.66      625.47     37.05 o
   2   3  13      136.12      133.46     25.62 o
   3   3  13        4.65        0.00     17.10 o
   4   3  13        0.91        0.03     27.99 o
   5   3  13       27.01        0.00     44.30 o
   6   3  13        3.45       70.90     56.74 o
  -6   4  13        0.02        0.00     47.95 o
  -5   4  13       12.82        0.00     47.91 o
  -4   4  13        5.40        0.00     40.38 o
  -3   4  13        9.99        0.00     35.02 o
  -2   4  13      603.39      676.96     78.42 o
  -1   4  13       69.06       70.08     34.97 o
   0   4  13      431.01      517.04     38.85 o
   1   4  13      692.14      575.58     37.73 o
   2   4  13      598.35      563.77     70.56 o
   3   4  13        0.10        0.00     23.57 o
   4   4  13        4.47        0.00     20.05 o
   5   4  13        0.14        7.66     47.86 o
   6   4  13        0.55        0.00     46.60 o
  -5   5  13       39.45      136.02     71.26 o
  -4   5  13       71.20      160.54     63.41 o
  -3   5  13        8.35       47.73     39.84 o
  -2   5  13      105.00      116.33     45.12 o
  -1   5  13      652.91      800.86     77.34 o
   0   5  13      561.33      657.98     41.87 o
   1   5  13        0.15        0.00     14.49 o
   2   5  13       95.75       77.44     28.33 o
   3   5  13       79.09       82.80     49.83 o
   4   5  13      135.24      120.24     79.03 o
   5   5  13       17.83        0.00     53.23 o
   6   5  13        2.95       36.69     53.32 o
  -5   6  13       16.04       57.96     64.00 o
  -4   6  13      353.42      429.39     86.94 o
  -3   6  13       74.19       55.66     43.49 o
  -2   6  13       50.90       25.06     34.34 o
  -1   6  13      622.68      657.31     73.28 o
   0   6  13       72.08       56.29     21.19 o
   1   6  13      193.05      225.10     31.65 o
   2   6  13      194.98      192.36     29.33 o
   3   6  13      145.78      239.68     67.79 o
   4   6  13       76.89       99.25     55.66 o
   5   6  13        0.33       17.40     67.47 o
   6   6  13       16.95       10.41     57.37 o
  -5   7  13        0.91        7.17     62.06 o
  -4   7  13      182.84      213.86     74.19 o
  -3   7  13      415.83      586.77     87.12 o
  -2   7  13      274.03      343.98     64.36 o
  -1   7  13      418.68      445.52     65.58 o
   0   7  13      980.48     1039.69     55.66 o
   1   7  13       85.14       60.99     23.67 o
   2   7  13        1.25       16.67     19.65 o
   3   7  13       37.64       49.03     22.00 o
   4   7  13       25.15       61.75     59.13 o
   5   7  13       12.11       74.19     64.14 o
   6   7  13       11.31        0.00     49.31 o
  -5   8  13       13.66        0.00     60.57 o
  -4   8  13      118.67      156.57     66.43 o
  -3   8  13      374.13      514.75     86.04 o
  -2   8  13       15.51       25.46     39.80 o
  -1   8  13      499.37      508.84     70.40 o
   0   8  13      257.10      219.70     35.30 o
   1   8  13      133.22      153.30     32.65 o
   2   8  13        0.86        0.73     15.88 o
   3   8  13       73.87      151.75     64.81 o
   4   8  13        0.14        9.42     57.46 o
   5   8  13       48.99      153.06     73.42 o
   6   8  13       73.91        0.00     53.36 o
  -5   9  13       38.65        7.80     79.91 o
  -4   9  13        1.86        0.18     55.17 o
  -3   9  13      192.86      206.83     63.64 o
  -2   9  13      127.03      135.57     51.70 o
  -1   9  13      277.14      249.92     55.57 o
   0   9  13       97.50       80.39     26.39 o
   1   9  13      160.70      154.60     34.59 o
   2   9  13       16.08        0.00     18.86 o
   3   9  13        0.32       57.42     55.48 o
   4   9  13        4.30       43.40     57.78 o
   5   9  13       56.52      120.56     70.99 o
   6   9  13       26.16        0.00     56.97 o
  -4  10  13       18.57       21.59     39.35 o
  -3  10  13        2.82        0.00     38.13 o
  -2  10  13      258.00      177.62     56.52 o
  -1  10  13       38.43       86.67     41.96 o
   0  10  13       18.19       21.49     29.61 o
   1  10  13      208.94      210.74     38.49 o
   2  10  13        0.00        5.72     46.11 o
   3  10  13        0.02       35.38     54.44 o
   4  10  13      101.39      161.40     70.40 o
   5  10  13       81.77      101.27     76.21 o
  -4  11  13       96.48       27.81     36.42 o
  -3  11  13      129.82      333.43     78.06 o
  -2  11  13       31.96        0.00     38.67 o
  -1  11  13       14.50       33.35     38.31 o
   0  11  13       58.46       74.33     28.63 o
   1  11  13      217.87      332.12     77.30 o
   2  11  13       24.87       46.02     50.43 o
   3  11  13      100.25       63.23     65.08 o
   4  11  13       96.24      149.23     80.09 o
   5  11  13        6.94       46.60     68.73 o
  -3  12  13        0.00        0.00     38.72 o
  -2  12  13      115.85      105.01     50.07 o
  -1  12  13        3.39       18.16     35.06 o
   0  12  13       12.60        0.00     27.90 o
   1  12  13        3.18        2.39     44.53 o
   2  12  13       44.05       79.68     57.64 o
   3  12  13       15.83       32.81     55.17 o
   4  12  13      160.50      146.39     69.81 o
   5  12  13       43.03      177.53     82.43 o
  -3  13  13        5.03        0.00     34.88 o
  -2  13  13       42.34        0.00     35.43 o
  -1  13  13       38.90       36.78     39.80 o
   1  13  13        0.27        0.00     43.22 o
   3  13  13       83.96       77.97     50.79 o
   4  13  13       58.32        0.09     60.62 o
  -2  14  13        0.01        7.39     40.29 o
  -1  14  13      122.13       57.78     45.43 o
   1  14  13        3.98        0.00     42.14 o
   2  14  13       66.50       99.61     59.63 o
   3  14  13        0.20        0.00     45.79 o
   4  14  13        0.56       10.68     68.42 o
   1  15  13        3.31        0.00     44.39 o
   2  15  13        7.93       75.63     60.98 o
   3  15  13       13.59        0.63     56.47 o
   1  16  13        0.07        0.00     42.05 o
  -1 -12  14       35.85      124.26     73.87 o
   0 -12  14        3.89        0.00     55.80 o
   1 -12  14        0.21        9.33     55.75 o
  -2 -11  14        6.81       28.35     27.76 o
  -1 -11  14      107.79      123.66     34.57 o
   0 -11  14       33.02      102.58     63.91 o
   1 -11  14        0.02       32.86     54.67 o
   2 -11  14       17.18        0.00     45.52 o
  -3 -10  14       20.02       17.71     20.55 o
  -2 -10  14       15.40        0.00     21.32 o
  -1 -10  14       49.27       67.71     29.30 o
   0 -10  14        2.53        0.00     49.85 o
   1 -10  14        9.64        0.00     50.48 o
   2 -10  14        0.30       17.76     49.26 o
   3 -10  14       68.26       40.20     44.62 o
  -4  -9  14       31.79        0.00     21.81 o
  -3  -9  14        2.87       43.58     30.02 o
  -2  -9  14       24.70      111.91     46.60 o
  -1  -9  14       10.88       15.86     24.06 o
   0  -9  14       80.20       51.97     49.31 o
   1  -9  14      169.38      280.88     79.55 o
   2  -9  14       49.23       80.36     54.40 o
   3  -9  14      208.30      105.01     55.84 o
   4  -9  14        0.56        0.00     43.76 o
  -4  -8  14       10.97        0.00     20.51 o
  -3  -8  14       36.25       54.26     33.76 o
  -2  -8  14      128.78      122.37     37.86 o
  -1  -8  14       63.68       61.24     44.80 o
   0  -8  14        6.84       26.68     21.74 o
   1  -8  14      260.00      402.66     85.86 o
   2  -8  14        9.40        0.00     35.20 o
   3  -8  14        8.94       25.83     46.51 o
   4  -8  14       34.21       17.53     40.38 o
  -4  -7  14        0.11        0.00     24.47 o
  -3  -7  14       22.86        9.37     35.02 o
  -2  -7  14      198.53      176.45     45.61 o
  -1  -7  14      147.65      142.68     28.79 o
   0  -7  14       99.62       65.42     21.66 o
   1  -7  14       34.91       38.67     39.75 o
   2  -7  14      166.42      271.77     70.72 o
   3  -7  14       27.01       34.57     39.66 o
   4  -7  14        0.59        0.00     45.93 o
   5  -7  14        8.44       12.94     46.29 o
  -5  -6  14      223.19       10.32     30.06 o
  -3  -6  14       26.91        5.68     31.82 o
  -2  -6  14       23.98       12.08     25.51 o
  -1  -6  14       86.46       80.74     21.62 o
   0  -6  14       75.21       87.09     21.42 o
   1  -6  14       54.63       25.14     26.01 o
   2  -6  14       14.47        2.52     33.35 o
   3  -6  14        0.09       13.48     33.44 o
   4  -6  14        4.73        0.00     35.52 o
   5  -6  14        8.99       96.00     57.37 o
  -5  -5  14       12.65        0.00     24.25 o
  -4  -5  14      334.42      408.92     90.14 o
  -3  -5  14        4.61       48.81     44.08 o
  -2  -5  14      123.55      169.69     45.30 o
  -1  -5  14      276.59      290.83     35.64 o
   0  -5  14      225.01      241.54     37.06 o
   1  -5  14        5.66        0.00     25.94 o
   2  -5  14       11.66       29.92     23.12 o
   3  -5  14      123.54      181.32     56.02 o
   4  -5  14       39.77       61.88     42.23 o
   5  -5  14      233.54      315.58     86.76 o
  -5  -4  14        6.72       24.65     34.34 o
  -4  -4  14       98.24      189.88     63.59 o
  -3  -4  14        6.50       22.63     30.83 o
  -2  -4  14        6.84       38.17     23.23 o
  -1  -4  14       54.68       35.09     31.61 o
   0  -4  14        7.85        0.00     13.59 o
   1  -4  14       93.36      125.09     30.16 o
   2  -4  14       34.67       71.18     28.15 o
   3  -4  14      110.65      173.25     51.34 o
   4  -4  14       22.13       37.68     41.06 o
   5  -4  14      139.43       59.00     58.01 o
   6  -4  14        0.19        0.00     49.71 o
  -5  -3  14        6.99        0.00     36.42 o
  -4  -3  14       14.36       70.04     51.61 o
  -3  -3  14        0.07        0.00     25.19 o
  -2  -3  14      250.54      356.62     82.14 o
  -1  -3  14      152.18      187.61     36.24 o
   0  -3  14      661.58      639.76     34.62 o
   1  -3  14        1.97        8.58     19.45 o
   2  -3  14       17.58       40.38     23.10 o
   3  -3  14       77.60       54.63     32.32 o
   4  -3  14        1.99        0.00     27.76 o
   5  -3  14      162.72      210.34     70.40 o
   6  -3  14        0.27        0.00     45.21 o
  -5  -2  14        1.43       34.52     37.27 o
  -4  -2  14      221.54      269.07     71.21 o
  -3  -2  14     1165.52     1337.11     68.48 o
  -2  -2  14      324.64      420.45    104.79 o
  -1  -2  14      381.32      371.99     36.71 o
   0  -2  14      295.42      288.78     25.24 o
   1  -2  14      115.50      105.93     27.21 o
   2  -2  14       55.33       23.85     52.73 o
   3  -2  14      257.89      294.49     34.93 o
   4  -2  14        3.52        0.00     20.47 o
   5  -2  14       22.72       33.01     32.79 o
   6  -2  14       32.85       49.37     42.15 o
  -5  -1  14      553.65      823.39    113.04 o
  -4  -1  14       25.87       50.37     29.39 o
  -3  -1  14      286.50      313.51     70.83 o
  -2  -1  14      257.14      268.41     38.20 o
   0  -1  14      544.39      504.73     29.80 o
   1  -1  14      228.03      252.60     34.08 o
   2  -1  14        0.59        9.40     14.34 o
   3  -1  14       50.89       63.22     19.33 o
   4  -1  14       76.61      100.79     31.49 o
   5  -1  14        9.44        2.61     53.54 o
   6  -1  14       29.11       38.41     37.77 o
  -5   0  14      110.13      205.30     64.77 o
  -4   0  14       27.80       30.53     32.34 o
  -3   0  14       28.25       24.79     26.57 o
  -2   0  14      489.65      531.22     49.87 o
  -1   0  14       88.53       40.30     22.63 o
   0   0  14        1.87       12.90     10.39 o
   1   0  14      542.63      631.22     35.30 o
   2   0  14      161.36      198.70     26.32 o
   3   0  14        2.12       12.79     16.85 o
   4   0  14       44.07       81.89     32.39 o
   5   0  14       14.80        5.80     32.01 o
   6   0  14        0.00        3.96     34.49 o
  -5   1  14       27.49       60.27     29.56 o
  -4   1  14        2.29        9.73     21.55 o
  -3   1  14        1.41        0.00     17.54 o
  -2   1  14       16.32       52.19     21.67 o
  -1   1  14      379.25      361.80     38.03 o
   0   1  14      260.66      265.08     19.88 o
   1   1  14      255.32      139.61     87.03 o
   2   1  14      525.20      568.98     64.50 o
   3   1  14        0.07        7.43     20.23 o
   4   1  14        3.80       43.21     25.66 o
   6   1  14        2.82       55.79     37.76 o
  -5   2  14      117.73       83.92     55.21 o
  -4   2  14      379.33      435.97     74.64 o
  -3   2  14        3.31        0.00     31.50 o
  -2   2  14       70.30       46.83     33.13 o
  -1   2  14      501.95      505.28     60.12 o
   0   2  14      199.69      221.65     18.72 o
   1   2  14      108.16      124.07     24.97 o
   2   2  14       27.97       14.08     18.48 o
   3   2  14       17.84        0.00     19.51 o
   4   2  14       14.26       19.90     21.35 o
   5   2  14        0.08       31.95     50.84 o
   6   2  14       69.07       63.50     57.51 o
  -5   3  14       21.06        0.00     47.46 o
  -4   3  14      154.44       99.43     51.52 o
  -3   3  14        0.89        0.00     31.68 o
  -2   3  14       29.33       52.64     37.27 o
  -1   3  14      883.48      925.25     71.66 o
   0   3  14        0.74        1.39     14.25 o
   1   3  14       50.63       70.47     19.54 o
   2   3  14     1157.54     1111.97     54.15 o
   3   3  14      199.49      154.93     30.60 o
   4   3  14       37.27       50.94     26.22 o
   5   3  14       62.73       98.43     60.17 o
   6   3  14       11.57        9.74     49.76 o
  -5   4  14        7.13       75.36     58.73 o
  -4   4  14       98.27      122.23     55.48 o
  -3   4  14       16.58       21.72     38.49 o
  -2   4  14      125.04      138.37     46.92 o
  -1   4  14      143.56      187.00     46.38 o
   0   4  14     1338.42     1402.41     55.41 o
   1   4  14      468.13      470.06     38.65 o
   2   4  14      124.10      109.93     26.17 o
   3   4  14      342.43      325.68     87.26 o
   4   4  14        1.33        0.00     20.82 o
   5   4  14       11.14        0.00     51.29 o
   6   4  14       41.20        0.00     45.25 o
  -5   5  14       42.50        0.00     53.14 o
  -4   5  14       11.39        0.00     43.45 o
  -3   5  14       86.21      137.42     56.29 o
  -2   5  14        0.00        0.00     27.90 o
  -1   5  14        0.20        0.00     25.74 o
   0   5  14     1083.56     1050.14     50.02 o
   1   5  14      176.18      136.72     25.95 o
   2   5  14        1.13       15.97     19.11 o
   3   5  14       57.56       41.49     31.39 o
   4   5  14        9.04       11.10     22.44 o
   5   5  14        1.50      101.18     64.14 o
   6   5  14      203.42        0.00     46.69 o
  -5   6  14        9.80       18.48     62.42 o
  -4   6  14       22.61        0.00     45.97 o
  -3   6  14       57.84       79.32     44.94 o
  -2   6  14       83.57       80.45     48.23 o
  -1   6  14       51.56       91.40     37.41 o
   0   6  14     1026.66     1087.23     97.78 o
   1   6  14       76.50       87.13     23.87 o
   2   6  14      186.88      161.86     43.04 o
   3   6  14       43.21       39.97     29.18 o
   4   6  14       26.38        7.80     19.75 o
   5   6  14       70.23      164.87     75.27 o
   6   6  14       23.98        0.00     42.41 o
  -5   7  14        5.06        0.00     59.81 o
  -4   7  14        2.51       30.47     54.81 o
  -3   7  14      165.52      199.93     64.04 o
  -2   7  14        5.43        0.00     33.85 o
  -1   7  14        3.33        0.00     26.64 o
   0   7  14       10.65        1.62     20.44 o
   1   7  14      682.86      753.25     51.18 o
   2   7  14      148.37      176.12     83.58 o
   3   7  14        2.02       12.06     19.79 o
   4   7  14      136.21      346.77     86.40 o
   5   7  14        8.06        0.00     49.49 o
   6   7  14        0.31        0.00     43.90 o
  -5   8  14      129.29      158.96     87.17 o
  -4   8  14       15.70       42.73     57.87 o
  -3   8  14       44.81       82.30     55.84 o
  -2   8  14      835.94      921.33     97.85 o
  -1   8  14       35.78       41.37     34.84 o
   0   8  14      181.55      207.33     35.86 o
   1   8  14       88.07      114.82     27.66 o
   2   8  14        2.40        0.00     21.86 o
   3   8  14       32.59       68.85     48.97 o
   4   8  14       48.71       58.55     59.04 o
   5   8  14       50.32      105.60     70.72 o
   6   8  14       14.47        0.00     54.40 o
  -4   9  14      440.56      596.19    108.71 o
  -3   9  14        1.58       45.75     48.59 o
  -2   9  14        5.25        4.64     35.29 o
  -1   9  14       45.42       29.61     34.48 o
   0   9  14        1.54        1.26     29.16 o
   1   9  14        0.23       15.67     21.57 o
   2   9  14       65.19      103.12     56.70 o
   3   9  14        0.19       66.03     55.71 o
   4   9  14      109.46       97.58     72.52 o
   6   9  14       13.72       29.57     56.97 o
  -4  10  14       62.34        0.00     27.90 o
  -3  10  14        7.30       13.43     41.37 o
  -2  10  14      213.01      201.24     60.62 o
  -1  10  14       13.41       34.03     39.12 o
   0  10  14       39.94       75.94     37.59 o
   1  10  14       72.73       67.43     27.29 o
   2  10  14      314.47      555.99    103.08 o
   3  10  14      132.39      183.17     69.68 o
   4  10  14       16.02      132.06     69.45 o
   5  10  14       38.44      167.57     78.33 o
  -4  11  14       79.16        0.00     28.80 o
  -3  11  14       18.26       26.28     45.21 o
  -2  11  14      158.55      127.14     52.15 o
  -1  11  14       47.36        4.33     36.06 o
   0  11  14       23.61       36.19     34.12 o
   1  11  14      102.30       92.69     36.39 o
   2  11  14      176.04      330.50     84.46 o
   3  11  14        2.20        0.00     56.65 o
   4  11  14        3.53       46.78     61.70 o
   5  11  14       24.71       50.39     70.49 o
  -3  12  14       22.36        0.00     48.72 o
  -2  12  14        7.56       62.38     44.12 o
  -1  12  14        8.34        0.00     38.58 o
   0  12  14       15.80       17.31     35.11 o
   1  12  14        0.27       41.78     52.33 o
   2  12  14       52.37       65.98     62.51 o
   3  12  14        1.61        0.00     55.08 o
   4  12  14       23.48       50.25     63.32 o
   5  12  14        0.14      162.97     85.41 o
  -3  13  14      208.27        0.00     33.22 o
  -2  13  14        0.01        0.00     38.67 o
  -1  13  14        0.23        1.04     37.09 o
   1  13  14        2.50       11.18     54.76 o
   2  13  14       10.71       18.75     61.84 o
   4  13  14        0.32       81.08     65.40 o
  -2  14  14        1.54       29.12     42.01 o
  -1  14  14        0.20        0.00     43.18 o
   1  14  14      234.52      254.60     74.23 o
   2  14  14       12.59       56.65     58.91 o
   3  14  14       21.01       64.45     56.16 o
   1  15  14       23.19       47.01     55.93 o
   2  15  14       10.01        0.00     51.02 o
   3  15  14        0.03       10.23     59.27 o
  -2 -11  15       45.62       23.17     34.52 o
  -1 -11  15        1.55       24.34     30.65 o
   0 -11  15       15.67       17.08     54.22 o
   1 -11  15        3.35        0.00     50.52 o
   2 -11  15        3.87        0.00     49.44 o
  -3 -10  15       17.68       66.21     31.28 o
  -2 -10  15       96.85      126.06     42.50 o
  -1 -10  15        6.78        6.59     26.54 o
   0 -10  15       83.41      200.92     71.66 o
   1 -10  15      101.91       99.74     64.99 o
   2 -10  15        0.38       36.60     60.35 o
   3 -10  15        0.11        0.00     42.77 o
  -3  -9  15       11.54        0.00     24.70 o
  -2  -9  15      299.29      328.88     65.58 o
  -1  -9  15      134.51      176.68     55.62 o
   0  -9  15       60.34       66.48     53.68 o
   1  -9  15        6.89       12.26     43.90 o
   2  -9  15        0.12        8.88     43.81 o
   3  -9  15       11.72       27.72     43.18 o
  -4  -8  15        3.25        0.00     30.11 o
  -3  -8  15        0.87        0.00     26.10 o
  -2  -8  15       19.69       22.58     32.05 o
  -1  -8  15      149.42      186.59     50.25 o
   0  -8  15      107.91      116.73     32.05 o
   1  -8  15       60.22       52.96     48.77 o
   2  -8  15        1.30        0.54     43.36 o
   3  -8  15        9.19       34.43     45.66 o
   4  -8  15       33.20        0.00     42.73 o
  -4  -7  15      106.76        0.59     53.32 o
  -3  -7  15        0.51        0.00     30.60 o
  -2  -7  15        0.04       14.78     28.71 o
  -1  -7  15        1.00       34.52     30.06 o
   0  -7  15       85.51      113.20     27.16 o
   1  -7  15      115.12       37.56     85.23 o
   2  -7  15        6.37       63.37     48.72 o
   3  -7  15      115.61      230.94     64.86 o
   4  -7  15        8.91        0.00     36.33 o
  -4  -6  15       20.39       81.31     43.63 o
  -3  -6  15      239.83      190.92     57.06 o
  -2  -6  15       67.67       34.16     34.70 o
  -1  -6  15      310.08      321.46     40.31 o
   0  -6  15       67.52       46.41     29.26 o
   1  -6  15       30.45       12.99     34.77 o
   2  -6  15       19.96        0.00     32.81 o
   3  -6  15       51.89      109.84     48.59 o
   4  -6  15        0.64        0.00     34.30 o
   5  -6  15        5.24        0.00     43.27 o
  -5  -5  15        2.45       24.56     27.49 o
  -4  -5  15       15.79        0.00     36.69 o
  -3  -5  15      464.11      508.62     87.21 o
  -2  -5  15       54.24        8.83     25.10 o
  -1  -5  15      364.28      349.13     40.46 o
   0  -5  15      429.07      431.53     76.63 o
   1  -5  15       43.01       43.33     26.71 o
   2  -5  15      190.30      159.77     54.47 o
   3  -5  15       34.81       53.86     36.33 o
   4  -5  15        6.58       21.50     39.71 o
   5  -5  15       49.15       57.64     54.81 o
  -5  -4  15      116.97        0.00     23.21 o
  -4  -4  15        0.53        0.00     35.29 o
  -3  -4  15        6.70        0.00     31.82 o
  -2  -4  15       18.90       21.52     45.50 o
  -1  -4  15      177.38      149.86     32.34 o
   0  -4  15      271.83      270.12     50.03 o
   1  -4  15      312.30      310.98     41.49 o
   2  -4  15        3.72        8.82     21.43 o
   3  -4  15      218.61      234.32     60.94 o
   4  -4  15       10.55       69.86     48.77 o
   5  -4  15        3.67       13.25     47.77 o
  -5  -3  15        0.61        5.68     28.62 o
  -4  -3  15       19.99       48.04     43.00 o
  -3  -3  15        1.26       31.55     34.79 o
  -2  -3  15      192.18      220.52     37.24 o
  -1  -3  15        0.53        0.00     17.12 o
   0  -3  15        7.34       22.09     14.41 o
   1  -3  15      267.29      272.27     41.65 o
   2  -3  15       34.88        0.00     21.31 o
   3  -3  15       12.05        0.60     23.60 o
   4  -3  15      378.11      458.46     89.28 o
   5  -3  15       14.70       17.67     48.09 o
   6  -3  15        8.56       77.21     61.43 o
  -5  -2  15       19.55        0.00     30.11 o
  -4  -2  15      230.28      283.31     78.65 o
  -3  -2  15       36.62       41.65     28.27 o
  -2  -2  15        0.28        0.00     31.05 o
  -1  -2  15      208.47      105.62     91.52 o
   0  -2  15       32.30       22.56     13.89 o
   1  -2  15      738.03      817.95     53.28 o
   2  -2  15       27.64       53.74     24.24 o
   3  -2  15       24.92       42.40     34.34 o
   4  -2  15       23.22       63.04     31.59 o
   5  -2  15       10.97        3.57     31.30 o
   6  -2  15        9.97        0.00     42.04 o
  -5  -1  15        7.01        0.00     33.44 o
  -4  -1  15       72.60       60.08     50.88 o
  -3  -1  15        5.41        6.83     21.94 o
  -2  -1  15      744.95      810.08    156.30 o
  -1  -1  15      559.47      691.42     68.64 o
   0  -1  15       34.08       34.64     14.75 o
   1  -1  15      256.44      268.19     36.34 o
   2  -1  15      429.58      525.89     41.16 o
   3  -1  15        8.83        0.00     15.07 o
   4  -1  15       55.36       90.39     33.46 o
   5  -1  15      320.22      537.55     70.80 o
   6  -1  15       25.83        9.36     42.73 o
  -5   0  15       12.11       41.65     38.76 o
  -4   0  15        0.37        0.00     21.35 o
  -3   0  15        1.47       15.30     22.32 o
  -2   0  15       35.74       15.76     23.06 o
  -1   0  15      359.30      478.22     42.86 o
   0   0  15      116.57      158.55     21.00 o
   1   0  15        7.54       15.16     11.82 o
   2   0  15      334.52      360.70     46.90 o
   3   0  15      237.73      226.76     39.86 o
   4   0  15       35.99       63.06     29.20 o
   5   0  15        0.12       24.01     29.77 o
   6   0  15       13.64        0.00     33.44 o
  -5   1  15        6.12       23.62     30.65 o
  -4   1  15       49.93       13.76     25.30 o
  -3   1  15       13.96       23.74     21.03 o
  -2   1  15        2.99        3.15     20.33 o
  -1   1  15        1.58        8.44     15.45 o
   0   1  15      368.45      502.59     48.05 o
   1   1  15        2.72        0.00     10.74 o
   2   1  15      110.32      123.13     37.68 o
   3   1  15       74.62       50.16     34.12 o
   4   1  15        2.24       33.76     33.98 o
   6   1  15        0.24        0.00     35.63 o
  -5   2  15      158.49      220.57     69.63 o
  -4   2  15       11.00       18.07     41.06 o
  -3   2  15       75.06       75.72     44.71 o
  -2   2  15       13.55       43.81     36.28 o
  -1   2  15        0.01       48.36     30.60 o
   0   2  15      400.78      507.37     28.19 o
   1   2  15       30.96       26.55     17.89 o
   2   2  15        0.84       13.14     18.48 o
   3   2  15      925.68     1123.74     93.34 o
   4   2  15       11.78       23.09     24.89 o
   5   2  15        6.08       13.75     48.90 o
   6   2  15      138.04        0.00     41.06 o
  -5   3  15       52.35       70.13     57.51 o
  -4   3  15       10.73        0.00     39.53 o
  -3   3  15       12.58       56.70     40.65 o
  -2   3  15        6.56        4.46     32.36 o
  -1   3  15      215.51      197.77     48.45 o
   0   3  15       71.14       83.09     21.55 o
   1   3  15        8.16       10.48     16.40 o
   2   3  15      334.62      353.24     38.57 o
   3   3  15        7.34        0.00     18.91 o
   4   3  15      185.30      196.33     37.59 o
   5   3  15        1.40        0.00     45.66 o
   6   3  15       40.04        0.00     42.28 o
  -5   4  15      320.86      307.29     84.96 o
  -4   4  15       10.69        0.00     44.89 o
  -3   4  15       18.78        0.00     36.46 o
  -2   4  15        2.77        0.00     28.89 o
  -1   4  15       45.23       92.71     39.08 o
   0   4  15        1.63        0.00     23.48 o
   1   4  15      266.67      221.23     30.57 o
   2   4  15        0.00        5.04     17.69 o
   3   4  15       87.61       60.01     39.39 o
   4   4  15      123.65       81.56     28.31 o
   5   4  15        1.19        0.00     43.72 o
   6   4  15        0.06        0.00     37.86 o
  -5   5  15       65.70       82.07     71.21 o
  -4   5  15       56.69       45.93     51.43 o
  -3   5  15       30.50        0.00     38.85 o
  -2   5  15      272.24      281.15     60.75 o
  -1   5  15       49.19       55.17     36.51 o
   0   5  15      363.80      431.77     60.89 o
   1   5  15      758.78      709.99    105.71 o
   2   5  15      147.40      179.29     30.53 o
   3   5  15        0.00        0.00     25.17 o
   4   5  15       65.48       62.12     28.98 o
   5   5  15        0.02        0.00     48.00 o
   6   5  15        0.49        0.00     36.19 o
  -5   6  15        0.96       18.12     65.67 o
  -4   6  15       33.38       10.46     50.75 o
  -3   6  15       58.77        0.00     43.27 o
  -2   6  15      118.14      143.68     51.61 o
  -1   6  15       14.40       28.26     33.62 o
   0   6  15        4.57        8.56     25.78 o
   1   6  15      206.84      169.61     40.25 o
   2   6  15       38.03       44.87     20.12 o
   3   6  15        0.06       13.84     26.28 o
   4   6  15      153.97      296.52     80.00 o
   5   6  15      279.13      438.44     95.28 o
   6   6  15       10.35        0.00     38.35 o
  -5   7  15        0.00        0.00     69.45 o
  -4   7  15      113.98      134.53     71.75 o
  -3   7  15       36.53        0.00     44.26 o
  -2   7  15      133.61      158.29     49.53 o
  -1   7  15        1.10       14.56     33.04 o
   0   7  15       86.53      113.58     41.15 o
   1   7  15      272.52      268.00     64.23 o
   2   7  15       35.36       13.19     19.22 o
   3   7  15        9.44        9.82     33.44 o
   4   7  15       16.95       92.57     67.43 o
   5   7  15       15.96        0.00     58.41 o
   6   7  15       32.22        0.00     44.75 o
  -4   8  15        1.15      105.92     71.35 o
  -3   8  15       28.57      129.71     57.28 o
  -2   8  15        5.79        0.00     33.85 o
  -1   8  15        8.74        1.31     31.68 o
   0   8  15      154.36      165.81     43.09 o
   1   8  15      617.85      919.89     97.49 o
   2   8  15       13.94       45.70     34.12 o
   3   8  15        1.01        0.00     16.11 o
   4   8  15        3.31      111.14     70.31 o
   5   8  15      134.30       51.34     77.79 o
   6   8  15        3.59        0.00     49.08 o
  -4   9  15        0.24        0.00     59.99 o
  -3   9  15      237.04      176.59     60.71 o
  -2   9  15       48.15       36.73     42.05 o
  -1   9  15     1015.77     1106.66     91.18 o
   0   9  15       22.95       30.74     28.89 o
   1   9  15      244.19      303.26     41.54 o
   2   9  15      110.97       90.30     36.69 o
   3   9  15       11.55      110.38     60.71 o
   4   9  15       51.42       85.86     64.86 o
   5   9  15       53.77      132.91     73.83 o
  -4  10  15       42.36       41.96     43.72 o
  -3  10  15      308.12      453.81     86.58 o
  -2  10  15        5.48       56.92     45.79 o
  -1  10  15      701.04      614.35     79.28 o
   0  10  15      113.31      163.24     46.24 o
   1  10  15       41.84       69.83     29.05 o
   2  10  15        1.65        0.00     46.83 o
   3  10  15      149.63      306.25     81.17 o
   4  10  15        0.85       38.22     60.98 o
   5  10  15       24.18       77.79     73.51 o
  -3  11  15       97.63       65.40     44.98 o
  -2  11  15        7.31       11.63     43.72 o
  -1  11  15       25.81        0.00     33.31 o
   0  11  15       40.19       56.65     37.45 o
   1  11  15       78.73      117.68     33.44 o
   2  11  15       11.38        0.00     56.11 o
   3  11  15       63.82      146.75     69.54 o
   4  11  15       25.62      106.41     64.90 o
   5  11  15        0.96       80.41     76.30 o
  -3  12  15       25.34        0.00     29.48 o
  -2  12  15        7.06        0.00     33.13 o
  -1  12  15        0.32        6.94     37.68 o
   0  12  15        1.48        0.00     27.99 o
   1  12  15      101.66      262.90     78.92 o
   2  12  15       12.45       21.77     58.55 o
   3  12  15       60.76        0.00     55.53 o
  -2  13  15       15.84       11.54     43.31 o
  -1  13  15        6.86        5.09     35.11 o
   1  13  15      223.59      245.99     78.87 o
   2  13  15       29.41       40.83     59.94 o
   3  13  15      119.22      143.41     66.48 o
   4  13  15        0.15        0.00     61.07 o
  -2  14  15        1.16        0.00     36.06 o
  -1  14  15        1.90        9.65     40.11 o
   2  14  15       70.34        0.00     52.91 o
   3  14  15       52.35        0.00     57.37 o
   2  15  15       34.46      125.84     60.84 o
  -1 -11  16       32.26       73.10     37.77 o
   0 -11  16       25.08       64.68     62.83 o
   1 -11  16       10.08       34.48     69.72 o
  -2 -10  16        0.21        7.57     30.74 o
  -1 -10  16      104.04      165.99     46.96 o
   0 -10  16        0.18       15.82     56.83 o
   1 -10  16        0.03       12.66     56.56 o
   2 -10  16       15.31        0.00     47.28 o
  -3  -9  16        0.12       30.11     28.71 o
  -2  -9  16        0.35        0.00     23.62 o
  -1  -9  16      186.45      200.70     52.69 o
   0  -9  16       75.92      201.87     69.59 o
   1  -9  16       12.50       18.66     54.08 o
   2  -9  16      114.91      204.03     78.11 o
   3  -9  16        6.22        2.88     47.55 o
  -3  -8  16       25.12       38.49     36.33 o
  -2  -8  16        0.01        0.00     24.34 o
  -1  -8  16       84.03      110.83     42.59 o
   0  -8  16      167.38      219.31     66.16 o
   1  -8  16       54.84       92.35     58.77 o
   2  -8  16       18.27        0.00     47.55 o
   3  -8  16       36.96        0.00     43.54 o
  -4  -7  16       23.62        0.00     25.60 o
  -3  -7  16        0.47       32.32     40.07 o
  -2  -7  16       48.81       94.33     42.59 o
  -1  -7  16      232.36      239.73     49.13 o
   0  -7  16       19.81        0.00     26.67 o
   1  -7  16       66.26       96.68     42.70 o
   2  -7  16      117.27      153.42     63.01 o
   4  -7  16       55.51        0.00     37.95 o
  -4  -6  16       61.46        0.00     27.04 o
  -3  -6  16        4.57        4.01     35.97 o
  -2  -6  16       30.89       68.91     37.27 o
  -1  -6  16        0.95        0.00     21.81 o
   0  -6  16      219.59      233.61     41.87 o
   1  -6  16        0.38        0.00     23.78 o
   2  -6  16        3.54        0.00     34.88 o
   3  -6  16       70.30       96.18     50.66 o
   4  -6  16      102.65       10.64     36.37 o
  -4  -5  16       33.94        0.00     32.90 o
  -3  -5  16        9.14       14.69     38.72 o
  -2  -5  16       29.09       31.91     33.71 o
  -1  -5  16        8.71       12.96     18.72 o
   0  -5  16       39.40       26.39     26.64 o
   1  -5  16      212.92      199.16     36.95 o
   2  -5  16       88.16       83.18     34.93 o
   3  -5  16      170.62      333.34     77.16 o
   4  -5  16      237.97      303.01     77.25 o
   5  -5  16        2.43        0.00     41.15 o
  -5  -4  16        3.77        0.00     33.08 o
  -4  -4  16        0.16       11.00     36.37 o
  -3  -4  16       10.28        0.00     35.25 o
  -2  -4  16       21.82       34.64     25.24 o
  -1  -4  16      133.37      191.45     33.02 o
   0  -4  16      198.51       84.10     90.28 o
   1  -4  16       37.14       13.07     24.70 o
   2  -4  16       64.32       74.36     26.66 o
   3  -4  16        6.80        0.00     28.98 o
   4  -4  16       11.89       50.43     41.65 o
   5  -4  16      100.69        0.00     36.78 o
  -5  -3  16       27.71        0.00     24.47 o
  -4  -3  16       12.66        0.00     39.57 o
  -3  -3  16        7.28        0.00     33.85 o
  -2  -3  16        0.36       26.57     22.65 o
  -1  -3  16       55.93       34.04     32.43 o
   0  -3  16      152.77      193.23     32.89 o
   1  -3  16        3.55       13.40     23.28 o
   2  -3  16      350.80      311.77     48.88 o
   3  -3  16       10.29        0.00     25.51 o
   4  -3  16       28.66       50.84     47.50 o
   5  -3  16       69.63       34.79     44.48 o
  -5  -2  16       65.20        0.00     26.50 o
  -4  -2  16        3.06        0.00     35.06 o
  -3  -2  16       70.85       74.69     46.06 o
  -2  -2  16       12.73       33.01     25.58 o
  -1  -2  16       89.44       24.02     82.28 o
   0  -2  16       17.86        0.00     30.17 o
   1  -2  16        0.91       11.02     19.09 o
   2  -2  16      150.03      187.96     36.76 o
   3  -2  16       53.54       44.46     28.79 o
   4  -2  16        5.97        6.67     35.52 o
   5  -2  16       29.69       20.42     50.43 o
  -5  -1  16       67.88        0.00     25.83 o
  -4  -1  16        7.84       32.54     40.38 o
  -3  -1  16      700.70      805.48    138.34 o
  -2  -1  16       88.13       82.68     28.43 o
  -1  -1  16      396.59      443.71     41.87 o
   0  -1  16       49.83       49.58     23.17 o
   1  -1  16       19.54       11.26     21.53 o
   2  -1  16       78.88       68.56     25.78 o
   3  -1  16       53.59       60.71     22.38 o
   4  -1  16        0.17        0.00     23.34 o
   5  -1  16        2.06       34.03     28.59 o
   6  -1  16       20.65      105.09     53.19 o
  -5   0  16      137.99        0.00     24.92 o
  -4   0  16       71.29      101.95     34.18 o
  -3   0  16      980.40     1258.81     95.86 o
  -2   0  16        4.79       27.81     22.33 o
  -1   0  16       59.58       61.69     22.74 o
   0   0  16       95.96      163.47     46.11 o
   1   0  16        3.27       11.72     18.52 o
   2   0  16        2.83        0.00     17.17 o
   3   0  16        0.29        0.00     15.04 o
   4   0  16       56.32      122.84     29.53 o
   5   0  16       16.36       11.65     29.06 o
   6   0  16      120.87      187.69     60.98 o
  -5   1  16      268.65       24.34     32.00 o
  -4   1  16       53.89       88.76     32.43 o
  -3   1  16      160.16      175.48     36.69 o
  -2   1  16      351.91      350.65     43.48 o
  -1   1  16        0.21        0.00     17.69 o
   0   1  16      105.94       89.83     38.94 o
   1   1  16      110.20       36.84     48.23 o
   2   1  16      248.23      305.31     32.19 o
   3   1  16      107.24      134.34     34.72 o
   4   1  16       18.47       33.58     35.29 o
   5   1  16       36.98       48.26     50.19 o
   6   1  16        8.63        8.78     40.41 o
  -5   2  16       11.67        0.00     45.97 o
  -4   2  16      332.94      312.34     71.12 o
  -3   2  16        0.04        0.00     31.50 o
  -2   2  16       33.61       56.29     37.36 o
  -1   2  16       19.00        0.00     16.51 o
   0   2  16       25.72       14.06     31.10 o
   1   2  16       52.20      105.06     35.70 o
   2   2  16     2302.74     2683.28     93.46 o
   3   2  16       27.41       43.39     24.96 o
   4   2  16       19.58       52.90     36.19 o
   5   2  16        1.25        0.00     47.64 o
  -5   3  16        4.16        0.00     48.81 o
  -4   3  16        2.48        0.00     38.85 o
  -3   3  16       19.65       37.99     43.94 o
  -2   3  16       30.26        0.00     30.29 o
  -1   3  16        3.33       13.97     29.57 o
   0   3  16      553.25      688.22     71.30 o
   1   3  16       92.83       90.82     23.30 o
   2   3  16      308.63      276.72     36.81 o
   3   3  16        2.88        0.00     18.87 o
   4   3  16       49.59       61.77     28.81 o
   5   3  16       94.93      173.66     59.04 o
   6   3  16        2.59        0.00     37.59 o
  -5   4  16       25.00       28.89     66.75 o
  -4   4  16      377.00      384.18     79.77 o
  -3   4  16       14.37       32.36     41.51 o
  -2   4  16       27.50       48.68     35.56 o
  -1   4  16       41.48       33.62     36.01 o
   0   4  16        5.01        0.00     25.33 o
   1   4  16       62.65       82.70     55.53 o
   2   4  16        4.90        4.15     19.78 o
   3   4  16        0.92        0.00     35.61 o
   4   4  16        4.46        0.00     49.62 o
   5   4  16      114.09      215.93     69.09 o
   6   4  16        7.81       18.48     39.26 o
  -5   5  16       56.93        0.00     60.21 o
  -4   5  16       18.75       31.05     54.90 o
  -3   5  16      377.50      470.26     82.34 o
  -2   5  16      172.10      206.65     55.62 o
  -1   5  16       47.30       80.36     39.98 o
   0   5  16       39.40       46.87     29.34 o
   1   5  16      420.47      398.55     40.79 o
   2   5  16      211.84      238.05     41.94 o
   3   5  16        0.34        0.00     21.19 o
   4   5  16       60.23       69.09     43.90 o
   5   5  16       77.54      102.49     63.37 o
   6   5  16        3.05        6.76     40.43 o
  -5   6  16        6.61        0.00     62.92 o
  -4   6  16       30.97        0.00     55.75 o
  -3   6  16       93.70       43.94     45.43 o
  -2   6  16      270.16      359.89     70.67 o
  -1   6  16       90.23       59.58     34.07 o
   0   6  16        0.19        0.00     26.55 o
   1   6  16      187.65      156.66     29.27 o
   2   6  16       35.13       46.04     22.46 o
   3   6  16        5.63       31.82     24.93 o
   4   6  16        0.95        0.18     30.63 o
   5   6  16        0.04       47.73     60.62 o
   6   6  16        0.01        0.14     53.23 o
  -4   7  16       47.67       67.97     65.04 o
  -3   7  16       24.53       55.80     52.06 o
  -2   7  16       51.71        4.64     38.72 o
  -1   7  16      245.03      164.69     51.15 o
   0   7  16      400.41      392.92     60.12 o
   1   7  16        0.01       21.27     21.59 o
   2   7  16        0.29       42.67     21.69 o
   3   7  16       60.53       65.17     55.41 o
   4   7  16        0.00        0.00     51.65 o
   5   7  16        0.56        0.00     57.46 o
   6   7  16       71.35      165.41     88.43 o
  -4   8  16      190.93      296.74     85.68 o
  -3   8  16       81.55       92.94     63.10 o
  -2   8  16       56.28       33.17     45.48 o
  -1   8  16      222.21      199.30     54.67 o
   0   8  16       14.97        3.74     28.48 o
   1   8  16      174.89      232.56    116.82 o
   2   8  16      428.47      359.36    157.88 o
   3   8  16       29.68       55.08     32.23 o
   4   8  16       16.38        9.87     67.34 o
   5   8  16        8.23        0.00     59.04 o
  -4   9  16      359.13      414.56    101.81 o
  -3   9  16       86.53      104.88     53.36 o
  -2   9  16       36.19        0.00     38.67 o
  -1   9  16       57.34       38.63     35.06 o
   0   9  16      172.09      167.93     45.88 o
   1   9  16       59.31       59.31     22.86 o
   2   9  16       47.03       40.73     56.65 o
   3   9  16        1.05        0.00     55.89 o
   4   9  16       73.65      145.67     68.96 o
   5   9  16        1.53      133.41     76.66 o
  -3  10  16      214.74      103.21     53.54 o
  -2  10  16      195.10      152.70     64.23 o
  -1  10  16       30.77        0.00     33.80 o
   0  10  16       47.02       95.37     40.16 o
   1  10  16       32.08       59.90     37.21 o
   2  10  16        0.27        4.19     52.42 o
   3  10  16       66.02      256.50     78.06 o
   4  10  16       13.62        6.22     63.55 o
   5  10  16        0.79       69.00     69.72 o
  -3  11  16       10.18        0.90     28.30 o
  -2  11  16       61.62       48.32     40.29 o
  -1  11  16        0.85        0.00     34.79 o
   0  11  16       22.03        3.29     31.77 o
   1  11  16       42.52       50.74     28.96 o
   2  11  16       48.91      144.63     71.48 o
   3  11  16       14.63       17.67     59.04 o
   4  11  16       42.27      114.75     70.76 o
   5  11  16       41.79       94.51     84.55 o
  -3  12  16        6.82       10.86     31.10 o
  -2  12  16       54.19       95.91     50.84 o
  -1  12  16        2.38        4.19     38.58 o
   0  12  16        2.66       11.72     34.66 o
   2  12  16       57.78      111.46     73.06 o
   3  12  16        7.50      141.39     70.44 o
   4  12  16       67.58      120.56     74.19 o
  -2  13  16       40.87       43.27     49.85 o
  -1  13  16       18.61        0.00     32.86 o
   0  13  16       29.52       20.78     38.81 o
   2  13  16        1.80        0.00     68.91 o
   3  13  16        1.35        0.00     56.16 o
   4  13  16       35.13        5.81     77.75 o
  -1  14  16       14.22       17.71     42.10 o
   2  14  16        5.48       35.88     63.32 o
   3  14  16       16.48       87.35     72.83 o
  -1 -10  17       12.08        8.47     27.31 o
   0 -10  17       10.24       79.82     62.47 o
   1 -10  17        0.40       50.70     62.51 o
  -2  -9  17        4.36        0.00     25.33 o
  -1  -9  17       57.09        2.75     28.80 o
   0  -9  17        0.00       18.61     52.01 o
   1  -9  17        9.41        0.00     54.63 o
   2  -9  17       16.44       27.94     60.12 o
  -3  -8  17       22.78      177.17     54.44 o
  -2  -8  17       13.28       18.70     29.25 o
  -1  -8  17        6.81       49.94     35.56 o
   0  -8  17       29.09        0.00     47.01 o
   1  -8  17       32.17       81.98     59.67 o
   2  -8  17       89.91       81.17     59.00 o
   3  -8  17        3.45        0.00     39.53 o
  -3  -7  17       31.88        0.00     37.90 o
  -2  -7  17       61.99       17.44     38.58 o
  -1  -7  17       91.25       79.95     36.10 o
   0  -7  17      251.91      271.48     45.70 o
   1  -7  17       36.65       24.36     32.92 o
   2  -7  17       11.22       28.48     45.61 o
   3  -7  17       66.14       69.27     52.33 o
   4  -7  17       15.28        0.00     37.18 o
  -4  -6  17       63.91       19.11     41.69 o
  -3  -6  17       62.62        0.00     33.04 o
  -2  -6  17       33.83       58.01     37.05 o
  -1  -6  17        0.11        0.00     20.24 o
   0  -6  17        0.32        8.73     27.33 o
   1  -6  17       55.59       88.74     33.18 o
   2  -6  17        0.01        0.00     40.74 o
   3  -6  17        5.27        0.00     38.85 o
   4  -6  17       26.35       47.55     37.41 o
  -4  -5  17       20.10        0.00     30.29 o
  -3  -5  17       31.86       51.65     46.24 o
  -2  -5  17        0.19        0.00     27.31 o
  -1  -5  17      174.85      213.65     44.96 o
   0  -5  17       62.14       45.40     28.39 o
   1  -5  17       18.42       24.10     25.87 o
   2  -5  17       29.14        9.67     22.19 o
   3  -5  17        1.42        0.00     31.19 o
   4  -5  17        3.07        0.00     40.70 o
  -4  -4  17       33.87       12.57     37.68 o
  -3  -4  17       81.99        9.06     45.57 o
  -2  -4  17        0.03        0.00     28.44 o
  -1  -4  17       76.15       50.64     31.19 o
   0  -4  17       68.17       49.17     36.06 o
   1  -4  17       14.50       25.48     43.54 o
   2  -4  17        0.41       14.78     23.47 o
   3  -4  17       64.82       88.29     45.61 o
   4  -4  17        0.00        0.00     34.30 o
   5  -4  17        5.42        0.00     39.66 o
  -4  -3  17       57.24       56.79     45.43 o
  -3  -3  17       24.62       60.39     44.84 o
  -2  -3  17        3.38        0.00     28.55 o
  -1  -3  17       13.08        0.00     17.40 o
   0  -3  17      100.16      115.83     41.37 o
   1  -3  17      125.74       90.66     28.86 o
   2  -3  17       23.86        7.10     24.48 o
   3  -3  17       44.27       22.89     27.76 o
   4  -3  17       10.47        3.47     37.59 o
   5  -3  17        7.36       47.19     41.06 o
  -5  -2  17        8.38        0.00     25.55 o
  -4  -2  17      119.14      154.10     61.43 o
  -3  -2  17        2.81       11.64     27.79 o
  -2  -2  17      463.06      483.82     49.11 o
  -1  -2  17       71.33       57.82     32.27 o
   0  -2  17      228.66      152.02     43.72 o
   1  -2  17        3.13        4.80     20.98 o
   2  -2  17       10.48        0.00     20.54 o
   3  -2  17        2.27        0.00     21.80 o
   4  -2  17       12.19       51.79     44.75 o
   5  -2  17        0.12        8.07     43.63 o
  -5  -1  17       14.13        0.00     27.90 o
  -4  -1  17      264.66      392.88     82.84 o
  -3  -1  17       11.71       28.88     26.61 o
  -2  -1  17      655.03      721.77    176.07 o
  -1  -1  17       53.87       51.67     23.40 o
   0  -1  17      267.94      269.97     51.38 o
   1  -1  17       42.50       40.85     22.98 o
   2  -1  17      263.32      327.14     45.36 o
   3  -1  17        4.80       26.05     28.95 o
   4  -1  17        0.85        5.36     26.73 o
   5  -1  17       21.55       13.31     27.05 o
  -5   0  17        0.79        0.00     26.73 o
  -4   0  17       39.91        0.00     27.98 o
  -3   0  17      211.27      202.29     39.35 o
  -2   0  17      273.18      283.80     42.17 o
  -1   0  17        6.05        0.09     17.23 o
   0   0  17      197.54      169.51     44.66 o
   1   0  17       39.54        0.00     26.32 o
   2   0  17        1.94        0.00     15.33 o
   3   0  17        0.20       13.37     17.69 o
   4   0  17        0.41       15.70     23.06 o
   5   0  17       10.23       15.24     28.13 o
   6   0  17        4.68        0.00     43.22 o
  -5   1  17       32.22        0.00     21.72 o
  -4   1  17       38.59       34.88     30.17 o
  -3   1  17      307.37      354.21     48.52 o
  -2   1  17        7.58       20.92     22.51 o
  -1   1  17       89.66      132.70     28.05 o
   0   1  17      132.91      181.09     46.42 o
   1   1  17       18.98       14.67     14.60 o
   2   1  17        0.00        0.00     15.32 o
   3   1  17      316.57      435.11     42.37 o
   4   1  17       21.38       44.32     23.79 o
   5   1  17      160.60      246.84     51.14 o
   6   1  17        9.03       26.88     33.21 o
  -5   2  17        2.75        0.00     33.13 o
  -4   2  17       68.45       89.77     34.53 o
  -3   2  17      386.12      362.88     54.78 o
  -2   2  17      162.84      194.46     37.21 o
  -1   2  17        4.16       33.26     21.93 o
   0   2  17       24.08        0.00     29.66 o
   1   2  17       28.13       16.56     21.05 o
   2   2  17       90.49       53.27     34.97 o
   3   2  17      176.99      182.84     61.54 o
   4   2  17       97.90      145.95     36.51 o
   6   2  17        0.10        6.68     23.30 o
  -5   3  17      103.57       94.42     67.74 o
  -4   3  17       24.57       55.39     51.88 o
  -3   3  17       80.84       74.86     51.43 o
  -2   3  17      143.29      195.65     52.55 o
  -1   3  17        6.75       16.72     32.50 o
   0   3  17      160.09      175.14     46.38 o
   1   3  17      248.59      344.24     38.91 o
   2   3  17      197.97      197.47     33.73 o
   3   3  17       97.82       82.43     42.43 o
   4   3  17       29.14       38.06     27.25 o
   5   3  17       40.52      101.23     57.64 o
   6   3  17        0.04        0.00     71.48 o
  -5   4  17      179.75      131.56     73.46 o
  -4   4  17      304.42      384.77     79.55 o
  -3   4  17       10.37        8.29     43.31 o
  -2   4  17      270.43      282.59     58.32 o
  -1   4  17      256.15      368.40     61.39 o
   0   4  17       22.07       17.67     31.77 o
   1   4  17      243.10      265.68     44.55 o
   2   4  17        2.14       19.96     21.03 o
   3   4  17       62.70       62.36     27.88 o
   4   4  17       20.44       10.20     27.31 o
   5   4  17        0.02       37.72     48.59 o
   6   4  17       82.24      320.22     94.69 o
  -5   5  17        9.05        0.00     55.08 o
  -4   5  17        0.96        0.00     42.77 o
  -3   5  17      119.35      137.24     59.13 o
  -2   5  17      132.77      219.36     61.03 o
  -1   5  17      222.52      157.61     47.23 o
   0   5  17       18.58        0.00     28.17 o
   1   5  17      204.05      190.67     31.23 o
   2   5  17      124.00      171.93     31.89 o
   3   5  17       25.16       37.77     23.94 o
   4   5  17       69.49       39.23     33.92 o
   5   5  17        0.35        0.77     53.86 o
   6   5  17        4.91       24.65     64.54 o
  -4   6  17      103.91      224.18     81.17 o
  -3   6  17       22.64       43.63     48.00 o
  -2   6  17       27.93       54.35     42.50 o
  -1   6  17      256.20      264.29     58.59 o
   0   6  17      216.50      196.01     46.47 o
   1   6  17       36.27       45.33     32.56 o
   2   6  17      116.66      153.67     35.85 o
   3   6  17        5.89        0.00     21.15 o
   4   6  17       26.55       44.45     28.93 o
   5   6  17       12.27        0.00     41.78 o
   6   6  17       21.55        0.00     74.46 o
  -4   7  17       11.77       41.69     63.28 o
  -3   7  17      285.35      496.59     91.90 o
  -2   7  17       14.60       58.82     42.82 o
  -1   7  17       53.95       96.18     41.96 o
   0   7  17       38.36       57.55     35.38 o
   1   7  17      397.25      401.56     55.08 o
   2   7  17       41.89       36.66     22.32 o
   3   7  17      208.73      171.84     50.70 o
   4   7  17       66.59      151.71     67.52 o
   5   7  17      124.89      233.33     91.45 o
  -4   8  17       41.19        0.00     63.14 o
  -3   8  17      184.78      301.79     77.25 o
  -2   8  17        1.63        4.96     43.90 o
  -1   8  17       34.76       17.35     32.81 o
   0   8  17       59.25       59.13     33.76 o
   1   8  17      244.98      179.52     43.13 o
   2   8  17        5.07        1.68     21.21 o
   3   8  17      110.27      109.97     67.27 o
   4   8  17        5.85        0.36     61.48 o
   5   8  17       86.04       48.14     70.26 o
  -4   9  17        0.22        0.00     61.43 o
  -3   9  17      106.24       92.26     52.10 o
  -2   9  17       64.11       30.60     40.11 o
  -1   9  17       31.46        0.00     36.73 o
   0   9  17       14.17        0.00     29.16 o
   1   9  17      139.85       57.51     32.50 o
   2   9  17        1.39        7.66     22.72 o
   3   9  17       35.53       53.27     61.93 o
   5   9  17        5.83        0.00     67.20 o
  -3  10  17      208.16        0.00     30.74 o
  -2  10  17      164.13      178.52     63.28 o
  -1  10  17       19.94       38.31     42.95 o
   0  10  17       20.10        0.00     32.23 o
   1  10  17       13.46       21.95     27.36 o
   2  10  17       48.40       47.34     26.55 o
   3  10  17       24.35       16.90     64.45 o
   4  10  17       58.28       70.26     68.96 o
   5  10  17        0.00       20.51     80.04 o
  -3  11  17       50.59        0.00     29.97 o
  -2  11  17        3.05        0.00     36.24 o
  -1  11  17        2.72        0.00     30.24 o
   0  11  17       14.79       38.54     41.01 o
   1  11  17       64.41       49.98     32.18 o
   2  11  17       36.69       92.57     66.57 o
   3  11  17        0.04       42.46     66.84 o
   4  11  17        4.38        6.35     64.04 o
  -2  12  17      101.21       75.45     41.46 o
  -1  12  17        7.70        0.00     30.78 o
   0  12  17        0.25        0.00     32.81 o
   2  12  17       30.38      116.46     76.89 o
   3  12  17        1.76        0.00     58.82 o
   4  12  17      172.88      249.37     93.43 o
  -2  13  17       14.05       14.38     43.36 o
  -1  13  17        6.73        1.80     36.06 o
   0  13  17        8.83       12.98     40.56 o
   3  13  17        6.78       67.24     68.51 o
  -1  14  17       37.68        0.00     34.43 o
   2  14  17       14.21       19.61     69.32 o
   1  -9  18      100.87      165.23     76.53 o
   2  -9  18        0.10        0.00     59.09 o
  -2  -8  18       36.31       51.56     40.34 o
   1  -8  18      424.65      651.04    111.82 o
   2  -8  18        9.69        2.93     54.58 o
   3  -8  18        4.01       24.20     47.64 o
  -3  -7  18       40.89       50.25     40.74 o
  -2  -7  18       75.98      102.67     43.85 o
   1  -7  18       86.63       50.07     48.47 o
   2  -7  18        0.07        0.00     43.67 o
   3  -7  18        0.34        0.00     41.92 o
  -3  -6  18       11.43       83.29     43.63 o
  -2  -6  18       25.52       11.94     40.38 o
   0  -6  18       92.85       69.54     44.53 o
   1  -6  18       73.27       95.00     33.14 o
   2  -6  18        5.40       10.23     41.96 o
   3  -6  18       11.32       53.14     51.15 o
   4  -6  18        4.55        0.00     35.88 o
  -4  -5  18      274.76      365.75     86.13 o
  -3  -5  18        1.11        0.00     34.48 o
  -2  -5  18       23.31        0.00     33.35 o
  -1  -5  18       97.02      108.44     48.09 o
   0  -5  18        2.66        0.00     34.93 o
   1  -5  18       17.04        1.60     25.88 o
   2  -5  18       42.72       37.73     70.17 o
   3  -5  18       27.60       11.36     39.84 o
   4  -5  18        0.00       19.65     35.65 o
  -4  -4  18      202.72      416.81     89.87 o
  -3  -4  18       29.78       22.22     39.39 o
  -2  -4  18      235.28      269.43     61.21 o
  -1  -4  18      151.53      152.34     46.65 o
   0  -4  18        0.62        0.00     32.99 o
   1  -4  18        2.31        7.68     24.34 o
   2  -4  18      147.99      126.39     57.53 o
   3  -4  18        2.75       21.59     37.54 o
   4  -4  18        1.45        0.00     36.78 o
  -4  -3  18        2.89        0.00     45.16 o
  -3  -3  18       31.26       11.49     41.65 o
  -2  -3  18        5.52       19.67     25.55 o
  -1  -3  18       56.21       49.53     34.88 o
   0  -3  18      438.95      296.70     50.39 o
   1  -3  18       58.61       55.15     26.44 o
   2  -3  18       94.64       61.20     69.63 o
   3  -3  18       35.39        0.00     23.98 o
   4  -3  18       21.28       53.54     44.39 o
   5  -3  18        0.14        0.00     39.53 o
  -4  -2  18        2.62       16.68     45.66 o
  -3  -2  18        0.42        9.87     45.84 o
  -2  -2  18       65.66      104.21     32.18 o
  -1  -2  18       38.99       11.72     34.88 o
   0  -2  18      119.40      159.55     44.75 o
   1  -2  18      304.53      324.78     43.51 o
   2  -2  18        2.95        0.00     25.62 o
   3  -2  18      220.62      238.94     42.84 o
   4  -2  18       10.91        6.35     41.51 o
   5  -2  18       18.58        1.53     42.82 o
  -4  -1  18        0.02       25.19     41.65 o
  -3  -1  18      683.86      669.10    183.41 o
  -2  -1  18        2.84        0.00     22.07 o
  -1  -1  18      145.57      118.54     39.62 o
   0  -1  18      251.19      192.99     48.00 o
   1  -1  18       79.70       51.59     88.68 o
   2  -1  18      144.89      146.71     35.45 o
   3  -1  18        2.77       25.38     19.65 o
   4  -1  18        0.16        0.00     20.68 o
   5  -1  18        0.79        8.56     23.79 o
  -4   0  18        0.32        9.43     29.05 o
  -3   0  18       18.43        0.00     26.01 o
  -2   0  18      393.31      359.02     43.81 o
  -1   0  18        0.17       33.80     34.25 o
   0   0  18        5.15       49.49     23.36 o
   1   0  18      373.35      406.03     44.64 o
   2   0  18        5.56        0.00     16.95 o
   3   0  18        6.74        4.58     20.09 o
   4   0  18       75.22      145.89     32.71 o
   5   0  18        2.03       24.81     39.19 o
  -4   1  18       58.38      113.12     36.64 o
  -3   1  18       71.03      149.95     37.52 o
  -2   1  18      412.29      392.19    113.94 o
  -1   1  18       78.84       65.49     38.40 o
   0   1  18        9.23       66.52     34.66 o
   1   1  18      259.96      390.43     36.03 o
   2   1  18      245.23      220.66     37.74 o
   3   1  18       14.05       30.20     22.39 o
   4   1  18        3.60       17.36     24.67 o
   5   1  18       43.06       52.74     57.96 o
  -4   2  18       20.52       19.79     26.04 o
  -3   2  18        6.54       69.44     29.27 o
  -2   2  18        1.09       25.20     21.99 o
  -1   2  18      189.10      202.41     50.70 o
   0   2  18       54.75      106.86     41.19 o
   1   2  18       41.25       50.20     18.54 o
   2   2  18       44.38       65.85     19.83 o
   3   2  18       60.52       50.79     38.54 o
   4   2  18        1.69       19.61     47.64 o
  -4   3  18      180.34      107.72     59.27 o
  -3   3  18       51.07       29.43     42.41 o
  -2   3  18        4.03       18.97     37.81 o
  -1   3  18      150.41      189.57     49.49 o
   0   3  18        3.52        0.00     30.96 o
   1   3  18       19.30       11.76     25.69 o
   2   3  18      184.76      200.16     35.39 o
   3   3  18      198.38      267.53     40.28 o
   4   3  18        2.56       27.48     27.94 o
   5   3  18       60.18      143.91     63.59 o
  -4   4  18      377.10      475.49     87.84 o
  -3   4  18      164.55      195.79     60.84 o
  -2   4  18       25.92       31.28     40.65 o
  -1   4  18       18.95       55.80     37.63 o
   0   4  18       81.57       65.22     37.09 o
   1   4  18       56.17       98.35     26.33 o
   2   4  18      221.91      215.29     33.35 o
   3   4  18      457.97      482.01     50.35 o
   4   4  18       21.28        0.00     26.35 o
   5   4  18       15.99       24.61     52.69 o
  -4   5  18       88.92      125.93     73.42 o
  -3   5  18       14.74       49.76     46.20 o
  -2   5  18       47.14       16.05     40.74 o
  -1   5  18      173.26      223.23     56.83 o
   0   5  18       13.84       25.69     31.41 o
   1   5  18      613.50      722.39     74.19 o
   2   5  18      134.37      147.11     52.35 o
   3   5  18      132.98       71.28     28.34 o
   4   5  18       17.89       37.79     47.30 o
   5   5  18        0.21        0.00     50.88 o
  -4   6  18       10.20        8.56     55.89 o
  -3   6  18        0.91        6.76     45.12 o
  -2   6  18        6.68        0.00     38.40 o
  -1   6  18       12.67      105.24     50.61 o
   0   6  18       84.09      130.52     42.95 o
   1   6  18        9.72        0.00     25.65 o
   2   6  18       38.67       63.80     24.19 o
   3   6  18       30.11       37.33     26.46 o
   4   6  18       75.58       67.52     46.08 o
   5   6  18       33.17       38.22     61.03 o
  -4   7  18        0.93        0.00     63.14 o
  -3   7  18      115.58      107.09     57.51 o
  -2   7  18       68.67       85.32     48.59 o
  -1   7  18       59.39      108.17     45.84 o
   0   7  18      131.65      194.34     49.08 o
   1   7  18       91.40       88.83     34.84 o
   2   7  18       10.57       44.40     23.71 o
   3   7  18       65.61       80.27     37.03 o
   4   7  18       22.66       78.87     59.54 o
   5   7  18        4.01      120.74     62.24 o
  -4   8  18        5.60        0.00     60.17 o
  -3   8  18       16.26        0.00     53.00 o
  -2   8  18       39.61        0.00     38.22 o
  -1   8  18        3.81       57.74     38.49 o
   0   8  18       74.99       79.14     36.55 o
   1   8  18       99.56       78.20     34.16 o
   2   8  18       30.18       59.21     36.51 o
   3   8  18        2.48       21.53     22.63 o
   4   8  18       46.11      144.36     64.90 o
   5   8  18       25.39       28.17     68.46 o
  -3   9  18        3.64        0.00     32.32 o
  -2   9  18       31.59        0.00     32.90 o
  -1   9  18        0.53        0.00     35.29 o
   0   9  18       94.56      121.33     42.82 o
   1   9  18        1.03       42.77     33.98 o
   2   9  18       68.05       73.53     42.77 o
   3   9  18        0.01      123.85     72.07 o
   4   9  18       35.35      117.72     76.84 o
   5   9  18       16.95        0.00     75.54 o
  -3  10  18        2.43        0.00     28.39 o
  -2  10  18       83.17       94.69     53.05 o
  -1  10  18       11.38       79.23     44.57 o
   0  10  18       68.06      108.17     42.28 o
   1  10  18       37.76       36.69     32.50 o
   2  10  18      108.25      188.00     82.48 o
   3  10  18        5.55       42.82     66.93 o
  -2  11  18      142.70        0.00     37.50 o
  -1  11  18      169.39      194.61     54.90 o
   0  11  18        0.98       19.70     37.05 o
   1  11  18        0.02        0.00     31.82 o
   2  11  18       93.26      174.69     81.80 o
   3  11  18       25.94        0.00     65.76 o
   4  11  18       26.74      104.11     75.31 o
  -1  12  18       13.48       66.12     43.49 o
   0  12  18       15.48        0.00     37.86 o
   2  12  18       56.86      135.93     81.13 o
   3  12  18       27.28      326.49     97.17 o
   4  12  18       10.40       15.41     74.32 o
  -1  13  18       16.59        0.00     34.93 o
   0  13  18        6.52        0.00     32.59 o
   3  13  18       30.15      120.92     76.98 o
   1  -8  19        7.34        9.46     62.51 o
   2  -8  19       28.62       58.37     59.22 o
  -2  -7  19        0.32        0.00     30.65 o
   1  -7  19        5.88       25.95     29.98 o
   2  -7  19      133.81      282.68     82.43 o
   3  -7  19        6.29        0.00     58.50 o
  -3  -6  19        0.51        3.74     35.11 o
  -2  -6  19        0.78       41.83     39.21 o
   0  -6  19      118.54       93.12     49.04 o
   1  -6  19        8.65       42.22     39.64 o
   2  -6  19        2.26        0.00     24.19 o
   3  -6  19       65.64       91.90     57.28 o
  -3  -5  19       62.72       34.79     37.41 o
  -2  -5  19        0.47       14.11     39.98 o
  -1  -5  19      106.27      122.50     52.42 o
   0  -5  19       90.30       86.13     46.33 o
   1  -5  19       28.19       43.18     56.18 o
   2  -5  19        1.11        0.00     27.76 o
   3  -5  19       29.23       32.90     42.59 o
   4  -5  19        2.44       10.28     37.36 o
  -3  -4  19      160.21      185.28     63.10 o
  -2  -4  19        9.40        0.00     35.79 o
  -1  -4  19      124.47      104.97     40.65 o
   0  -4  19      385.66      219.40     50.21 o
   1  -4  19      107.03       49.08     49.53 o
   2  -4  19        0.11       18.39     25.17 o
   3  -4  19      109.71       84.22     96.07 o
   4  -4  19       51.21        0.00     32.27 o
  -4  -3  19        0.00       18.93     35.34 o
  -3  -3  19        0.93        9.33     45.30 o
  -2  -3  19        9.56       34.12     28.00 o
  -1  -3  19       24.58       73.37     34.25 o
   0  -3  19        0.00       14.92     32.00 o
   1  -3  19       82.56       56.36     46.24 o
   2  -3  19        3.94       38.40     27.83 o
   3  -3  19       46.12       31.30     30.02 o
   4  -3  19      289.65      387.51     84.96 o
  -4  -2  19        6.03        0.00     33.26 o
  -3  -2  19       95.52      108.44     53.72 o
  -2  -2  19       31.35       41.10     27.89 o
  -1  -2  19       19.87       20.78     31.23 o
   0  -2  19       88.12       47.14     33.80 o
   1  -2  19      267.26      257.01     44.39 o
   2  -2  19       83.64       76.63     31.44 o
   3  -2  19       32.99       20.75     29.87 o
   4  -2  19        0.58        2.75     37.68 o
   5  -2  19       12.03        0.00     39.57 o
  -4  -1  19       37.95       40.79     52.37 o
  -3  -1  19        5.03       25.29     29.30 o
  -2  -1  19        9.27       40.70     26.63 o
  -1  -1  19       73.78       61.61     36.15 o
   0  -1  19      302.08      215.17     46.33 o
   1  -1  19       98.49        8.45     57.87 o
   2  -1  19       53.97       88.64     31.18 o
   3  -1  19       40.53       14.29     27.40 o
   4  -1  19        1.99       32.87     22.20 o
   5  -1  19        6.57        0.00     22.92 o
  -4   0  19       39.75       70.22     44.98 o
  -3   0  19       18.87       84.50     31.51 o
  -2   0  19      130.69      174.11     37.74 o
  -1   0  19      139.98      103.93     41.42 o
   0   0  19       22.93       10.82     29.84 o
   1   0  19       31.19       31.82     33.94 o
   2   0  19      118.06      137.50     27.02 o
   3   0  19       28.04       42.00     23.83 o
   4   0  19        4.99       28.43     23.28 o
   5   0  19       48.28        5.51     22.22 o
  -4   1  19       72.24       91.02     37.19 o
  -3   1  19        2.58        4.33     35.52 o
  -2   1  19       17.90       23.94     25.38 o
  -1   1  19       96.70      122.68     45.21 o
   0   1  19       39.04      102.26     38.76 o
   1   1  19       15.74       57.74     37.18 o
   2   1  19       38.22       49.91     21.48 o
   3   1  19        8.26        0.00     20.37 o
   4   1  19        1.55        0.00     20.32 o
   5   1  19       26.01        5.17     21.50 o
  -4   2  19       30.62       92.29     35.05 o
  -3   2  19       85.70      127.59     37.63 o
  -2   2  19       33.66       54.24     25.46 o
  -1   2  19       94.62       75.36     33.94 o
   0   2  19       74.00       31.23     34.25 o
   1   2  19        1.89       67.92     34.34 o
   2   2  19        0.45       25.01     19.04 o
   3   2  19      210.90      301.12     38.46 o
   4   2  19        9.16        9.29     27.87 o
   5   2  19        9.77       19.74     26.12 o
  -4   3  19       24.48       84.36     33.65 o
  -3   3  19       97.68      142.70     61.41 o
  -2   3  19       33.70       68.34     28.63 o
  -1   3  19        9.89        3.79     33.58 o
   0   3  19       18.03        0.00     34.57 o
   1   3  19       58.72       74.68     36.78 o
   2   3  19        9.48       14.21     22.91 o
   3   3  19       15.61        4.85     25.83 o
   4   3  19       30.81       54.03     54.96 o
   5   3  19        8.55       53.86     50.52 o
  -4   4  19       16.72       46.33     57.24 o
  -3   4  19       31.07      113.89     53.63 o
  -2   4  19        4.98        6.26     41.65 o
  -1   4  19      108.05      155.09     51.20 o
   0   4  19       52.75       19.02     34.75 o
   1   4  19       43.71       31.77     31.10 o
   2   4  19       20.43       18.06     23.18 o
   3   4  19      138.01      116.82     33.26 o
   4   4  19        1.58        0.00     26.30 o
   5   4  19        2.39        3.46     30.32 o
  -4   5  19       97.12      128.45     71.93 o
  -3   5  19        0.03        0.00     52.10 o
  -2   5  19        2.18        0.00     40.92 o
  -1   5  19       12.86       97.67     44.62 o
   0   5  19       14.37        0.00     33.08 o
   1   5  19       12.21       38.04     30.78 o
   2   5  19      183.81      220.76     37.45 o
   3   5  19       11.84       34.05     25.38 o
   4   5  19       86.23      104.72     35.94 o
   5   5  19        9.16       26.59     30.93 o
  -4   6  19       86.56       20.87     68.33 o
  -3   6  19      100.02      187.72     70.22 o
  -2   6  19       69.70      104.11     56.92 o
  -1   6  19        0.04        9.42     35.02 o
   0   6  19        0.05        0.00     28.35 o
   1   6  19      108.61      123.45     43.54 o
   2   6  19       14.92       72.84     28.88 o
   3   6  19        3.28        0.00     23.45 o
   4   6  19       44.21        5.80     28.03 o
   5   6  19       13.50        0.00     57.74 o
  -4   7  19        1.91        0.00     58.73 o
  -3   7  19       38.57       62.56     58.14 o
  -2   7  19       24.44       87.39     46.65 o
  -1   7  19       11.34       30.65     39.53 o
   0   7  19        0.01       11.40     29.79 o
   1   7  19      235.81      193.17     51.34 o
   2   7  19       77.06       87.41     31.95 o
   3   7  19       10.37       47.14     30.35 o
   4   7  19       12.97        0.00     52.96 o
   5   7  19        0.04        0.00     53.54 o
  -3   8  19       11.44        0.00     51.06 o
  -2   8  19      131.64      246.49     64.54 o
  -1   8  19        7.76        0.00     36.46 o
   0   8  19        1.59        0.00     30.74 o
   1   8  19       58.47      110.06     42.41 o
   2   8  19       66.72       74.65     32.31 o
   3   8  19        4.97        0.00     37.27 o
   4   8  19        3.85        0.00     54.13 o
   5   8  19        9.47       21.72     76.48 o
  -3   9  19       18.09        0.00     32.54 o
  -2   9  19       15.03       91.72     44.98 o
  -1   9  19      213.49      256.18     59.27 o
   0   9  19      110.75      123.54     46.69 o
   1   9  19        1.01       11.85     33.35 o
   2   9  19        5.81       51.06     27.38 o
   3   9  19       48.00      112.14     74.14 o
   4   9  19       27.28       54.99     64.63 o
  -2  10  19        0.36        0.00     27.72 o
  -1  10  19      369.48      352.36     66.39 o
   0  10  19      100.65      114.34     48.23 o
   1  10  19      101.95       55.93     38.94 o
   2  10  19       20.80       32.00     31.55 o
   3  10  19       16.97       58.91     69.27 o
   4  10  19       24.45      100.78     73.55 o
  -2  11  19       96.21        0.00     29.75 o
  -1  11  19       59.26       13.97     34.66 o
   0  11  19        5.38       25.15     39.44 o
   1  11  19        0.91        0.00     33.04 o
   3  11  19        8.49       43.49     69.00 o
   4  11  19       14.17      134.08     84.15 o
  -1  12  19       34.75       23.03     40.07 o
   0  12  19       18.25        0.00     32.68 o
   3  12  19        5.67       38.26     81.85 o
  -1  13  19       15.92       39.08     42.77 o
   0  13  19       24.03        0.00     32.50 o
   1  -7  20        0.12        0.00     32.81 o
   2  -7  20       41.28       37.14     58.55 o
   0  -6  20       76.41       66.75     47.73 o
   1  -6  20       68.64       28.44     44.66 o
   2  -6  20        5.07        0.00     44.78 o
   3  -6  20        2.32        0.00     52.60 o
  -3  -5  20       26.58       27.67     43.36 o
   0  -5  20       10.87       77.48     43.63 o
   1  -5  20       15.56       45.88     40.02 o
   2  -5  20        3.12        0.00     26.63 o
   3  -5  20        5.05       30.74     43.40 o
  -3  -4  20       50.82       63.05     46.38 o
  -1  -4  20        0.99        7.89     36.87 o
   0  -4  20      123.33       53.00     39.26 o
   1  -4  20        4.01        0.00     33.35 o
   2  -4  20        6.42       12.21     25.63 o
   3  -4  20       22.95       32.47     27.51 o
   4  -4  20        9.26       47.77     42.95 o
  -3  -3  20        1.19        1.35     38.22 o
  -2  -3  20        9.51       25.19     36.91 o
  -1  -3  20        3.67       15.95     32.27 o
   0  -3  20       17.96       26.55     34.48 o
   1  -3  20        4.44        0.00     31.86 o
   2  -3  20       24.09       22.03     27.97 o
   3  -3  20        2.54        0.00     22.31 o
   4  -3  20       15.74        0.00     34.84 o
  -4  -2  20       28.65       93.93     46.83 o
  -3  -2  20       52.79       40.92     50.48 o
  -2  -2  20        7.23        0.00     29.66 o
  -1  -2  20       38.64       66.03     38.58 o
   0  -2  20        0.52        0.00     28.30 o
   1  -2  20       12.09        0.00     27.81 o
   2  -2  20       51.64       36.37     28.94 o
   3  -2  20        0.00        4.20     26.18 o
   4  -2  20        7.37        0.00     40.92 o
  -4  -1  20       11.72       13.48     40.65 o
  -3  -1  20      173.54      118.23     54.02 o
  -2  -1  20      209.65      176.32     48.90 o
  -1  -1  20       83.81       68.73     38.08 o
   0  -1  20        0.77       16.63     26.32 o
   1  -1  20       33.14        0.00     29.84 o
   2  -1  20       20.39       36.11     28.74 o
   3  -1  20        0.93        0.00     23.65 o
   4  -1  20        4.00       32.41     27.47 o
  -4   0  20       48.21       82.70     48.90 o
  -3   0  20       55.24       55.18     35.43 o
  -2   0  20      127.59      124.17     48.81 o
  -1   0  20        0.26        0.00     24.56 o
   0   0  20       16.19        0.00     25.37 o
   1   0  20        0.01       14.06     35.88 o
   2   0  20        5.38       17.21     25.88 o
   3   0  20        8.18        1.93     20.15 o
   4   0  20       15.65       30.01     23.70 o
   5   0  20        0.10        0.00     24.46 o
  -4   1  20       77.00      133.32     41.46 o
  -3   1  20       42.76       19.48     26.67 o
  -2   1  20       54.50       35.15     33.44 o
  -1   1  20       51.86       67.11     36.78 o
   0   1  20       17.75       44.66     33.35 o
   1   1  20       22.99       23.53     31.59 o
   2   1  20       18.53       15.74     19.06 o
   3   1  20        1.53        0.00     22.90 o
   4   1  20       36.24       27.08     26.63 o
   5   1  20        0.02       30.10     30.92 o
  -4   2  20       27.11       42.35     32.19 o
  -3   2  20       60.75       66.45     30.20 o
  -2   2  20       89.29       46.38     38.26 o
  -1   2  20        8.86        0.00     30.29 o
   0   2  20        0.01        0.00     28.35 o
   1   2  20       72.05       65.71     38.58 o
   2   2  20        6.86        8.96     19.72 o
   3   2  20        2.02       29.65     24.10 o
   4   2  20        9.14        7.09     23.31 o
   5   2  20        3.54        0.00     27.29 o
  -4   3  20       18.82       40.06     30.68 o
  -3   3  20      212.24      308.60     52.44 o
  -2   3  20        0.00        0.00     28.35 o
  -1   3  20        0.07        0.00     33.31 o
   0   3  20      129.83      193.53     55.12 o
   1   3  20        6.63       28.44     32.45 o
   2   3  20        8.81        0.00     23.74 o
   3   3  20       43.22       18.75     39.84 o
   4   3  20       90.11      174.15     48.54 o
   5   3  20        1.45        0.00     40.47 o
  -4   4  20       21.05       38.94     60.03 o
  -3   4  20       62.16      122.37     58.14 o
  -2   4  20       55.20      123.36     53.36 o
  -1   4  20        2.83       35.56     37.36 o
   0   4  20       14.89       61.12     39.53 o
   1   4  20        1.41       29.84     32.59 o
   2   4  20       14.29       16.77     26.36 o
   3   4  20       45.82       21.66     27.92 o
   4   4  20        0.56       42.66     28.58 o
   5   4  20        5.38       42.10     77.54 o
  -4   5  20       19.28      121.51     78.87 o
  -3   5  20        0.06       37.90     55.26 o
  -2   5  20      238.61      282.41     67.74 o
  -1   5  20        5.04       25.24     39.71 o
   0   5  20       22.72       65.98     39.66 o
   1   5  20       86.53      128.41     43.22 o
   2   5  20       15.05       11.34     22.99 o
   3   5  20       16.51       45.33     33.69 o
   4   5  20        6.09       12.52     43.61 o
   5   5  20       31.33       60.82     39.28 o
  -3   6  20       37.86      110.29     61.93 o
  -2   6  20      143.09      235.45     68.46 o
  -1   6  20        2.87       34.21     40.79 o
   0   6  20        0.70        0.00     31.23 o
   1   6  20        0.25        0.00     33.67 o
   2   6  20      107.80       93.67     30.62 o
   3   6  20       36.74        2.97     27.03 o
   4   6  20       12.85        0.00     28.22 o
   5   6  20        6.95        0.00     64.90 o
  -3   7  20       31.86        0.00     52.24 o
  -2   7  20      101.95       41.83     50.52 o
  -1   7  20       41.26       10.10     35.88 o
   0   7  20       16.86       60.26     41.69 o
   1   7  20        8.57        6.63     32.50 o
   2   7  20        1.01        0.00     27.04 o
   3   7  20       56.99       64.17     56.25 o
   4   7  20       20.67        0.00     46.11 o
   5   7  20        6.00        0.00     67.29 o
  -3   8  20        0.28        0.00     60.17 o
  -2   8  20       14.28        0.00     39.03 o
  -1   8  20      110.88      106.19     46.38 o
   0   8  20       27.44       66.84     39.53 o
   1   8  20       13.39        0.00     29.93 o
   2   8  20      442.40      347.81     58.50 o
   3   8  20        1.21        3.11     28.53 o
   4   8  20       12.96       17.44     62.87 o
  -2   9  20       29.01       10.46     31.46 o
  -1   9  20       93.36      362.82     70.17 o
   0   9  20      340.42      309.23     60.53 o
   1   9  20       96.88       75.09     39.44 o
   2   9  20      147.15       96.41     40.52 o
   3   9  20       28.03        0.00     59.22 o
   4   9  20       13.97       14.42     69.81 o
  -2  10  20       13.36        0.00     27.00 o
  -1  10  20        9.84        0.00     33.44 o
   0  10  20       58.63       28.62     32.86 o
   1  10  20        1.43        7.62     29.84 o
   2  10  20       17.69       52.42     34.61 o
   3  10  20       17.00      108.35     77.88 o
   4  10  20        3.27        0.00     65.85 o
  -2  11  20       11.77        0.00     32.77 o
  -1  11  20        8.12        0.00     32.77 o
   0  11  20      173.43      102.54     45.07 o
   1  11  20        0.11       47.55     40.38 o
   3  11  20       30.06       82.16     76.39 o
  -1  12  20        3.82       24.25     41.60 o
   0  12  20        2.86       24.52     35.11 o
   3  12  20        0.91       55.30     80.41 o
   0  13  20        3.20       49.40     38.04 o
   1  -7  21       20.40        3.88     42.01 o
   0  -6  21       10.35        0.00     40.38 o
   1  -6  21      164.52       35.47     48.54 o
   2  -6  21       13.66        5.79     32.21 o
   0  -5  21        0.37       41.06     40.20 o
   1  -5  21        6.40       17.40     36.69 o
   2  -5  21       23.26        2.68     51.02 o
   3  -5  21       18.87       61.93     56.83 o
  -1  -4  21        8.60       11.94     38.22 o
   0  -4  21       59.33       34.97     40.56 o
   1  -4  21       10.04       22.35     34.57 o
   2  -4  21       22.02       25.64     31.39 o
   3  -4  21        7.97       14.36     29.33 o
  -1  -3  21       11.67       28.44     38.76 o
   0  -3  21       20.91       10.77     33.08 o
   1  -3  21      115.68       76.21     42.05 o
   2  -3  21        1.40        0.00     26.01 o
   3  -3  21        0.51        0.00     25.29 o
   4  -3  21        3.15        0.00     47.37 o
  -2  -2  21        3.39       11.31     34.52 o
  -1  -2  21       96.51       68.37     40.52 o
   0  -2  21       76.99       85.05     38.99 o
   1  -2  21       48.43       15.91     34.03 o
   2  -2  21       59.10       45.82     28.20 o
   3  -2  21       58.36       28.33     29.97 o
   4  -2  21       14.55       23.62     46.51 o
  -3  -1  21       51.22       96.68     49.13 o
  -2  -1  21       97.57       25.19     36.24 o
  -1  -1  21       19.09       35.56     35.70 o
   0  -1  21      263.61      102.81     40.97 o
   1  -1  21        0.72       31.50     35.56 o
   2  -1  21       26.03       31.69     27.43 o
   3  -1  21        6.10        0.00     31.41 o
   4  -1  21       30.81       12.04     22.73 o
  -3   0  21       84.02      124.48     48.18 o
  -2   0  21      449.65      228.69     55.80 o
  -1   0  21       50.83        4.37     27.72 o
   0   0  21        7.44        0.54     29.52 o
   1   0  21        0.75       24.56     35.29 o
   2   0  21        2.52        4.12     25.75 o
   3   0  21       86.33       65.31     31.15 o
   4   0  21        2.67        2.04     20.01 o
  -2   1  21       34.45       52.55     39.98 o
  -1   1  21       10.29        0.00     34.03 o
   0   1  21      137.31      136.16     45.57 o
   1   1  21        0.07        0.00     32.00 o
   2   1  21       13.18       21.23     20.79 o
   3   1  21       61.03       93.64     30.31 o
   4   1  21       25.03       22.07     25.45 o
  -3   2  21       26.71       24.52     32.45 o
  -2   2  21      465.12      280.16     56.83 o
  -1   2  21      138.05       95.28     46.29 o
   0   2  21       20.66       17.62     32.81 o
   1   2  21       56.55       37.36     41.65 o
   2   2  21        9.78       20.80     21.59 o
   3   2  21      169.61      153.65     32.14 o
   4   2  21        2.38       18.71     25.07 o
  -2   3  21      200.14      119.62     45.16 o
  -1   3  21        4.45        4.46     32.63 o
   0   3  21        6.64      104.70     44.26 o
   1   3  21        0.21       36.33     37.36 o
   2   3  21        0.82       40.65     41.55 o
   3   3  21      309.69      406.70     45.89 o
   4   3  21        0.00       42.90     27.42 o
   5   3  21        5.75       23.09     22.00 o
  -3   4  21        4.06        3.97     56.47 o
  -2   4  21       13.51       32.00     35.92 o
  -1   4  21       67.79       74.86     46.65 o
   0   4  21        4.51       11.81     36.78 o
   1   4  21       36.29       53.00     38.72 o
   2   4  21       95.27      150.13     52.15 o
   3   4  21      103.19      140.55     41.55 o
   4   4  21       80.45       79.65     34.11 o
   5   4  21        0.12       26.60     33.95 o
  -3   5  21        8.70       69.68     65.44 o
  -2   5  21        2.98       49.58     49.17 o
  -1   5  21       57.43      138.46     52.46 o
   0   5  21        5.07       39.71     39.26 o
   1   5  21        1.18        0.00     33.76 o
   2   5  21      370.13      331.67     60.66 o
   3   5  21        0.32        3.55     24.40 o
   4   5  21        1.17        0.13     26.30 o
  -3   6  21       36.21       58.82     66.30 o
  -2   6  21      141.55      125.21     60.84 o
  -1   6  21      171.83      167.17     48.45 o
   0   6  21      107.60      143.05     45.30 o
   1   6  21       44.69       97.58     43.04 o
   2   6  21        0.48       36.37     37.63 o
   3   6  21       22.43       14.36     35.79 o
   4   6  21        8.88       21.01     28.28 o
  -3   7  21        6.70        0.00     63.64 o
  -2   7  21        0.03       36.28     54.22 o
  -1   7  21       56.18      105.74     41.55 o
   0   7  21        0.20        3.65     36.24 o
   1   7  21       30.17        0.00     32.14 o
   2   7  21       32.04       52.91     37.77 o
   3   7  21      159.87      142.36     38.23 o
   4   7  21        0.13        0.00     70.63 o
  -2   8  21       17.69        0.00     28.80 o
  -1   8  21        3.29       12.30     34.57 o
   0   8  21       70.24       21.72     37.41 o
   1   8  21       20.11       34.16     36.60 o
   2   8  21       15.03        0.00     26.77 o
   3   8  21        1.01        0.00     26.70 o
   4   8  21        0.00       59.99     68.69 o
  -2   9  21       39.52        6.04     28.71 o
  -1   9  21        3.82       48.50     40.16 o
   0   9  21      118.88      136.92     51.29 o
   1   9  21       36.16       22.58     36.51 o
   2   9  21        1.54       45.03     29.12 o
   3   9  21      121.64      116.82     76.53 o
   4   9  21       21.71      116.24     75.54 o
  -2  10  21       33.18        0.00     27.13 o
  -1  10  21       97.93       10.68     62.74 o
   0  10  21       25.20       15.91     35.61 o
   1  10  21      105.31      129.22     52.24 o
   2  10  21       23.27       28.03     32.09 o
   3  10  21        0.01        0.00     71.57 o
  -1  11  21        9.15        0.00     31.32 o
   0  11  21        1.04        0.00     32.77 o
   1  11  21        3.56       18.88     32.86 o
   3  11  21        2.92       30.65     83.74 o
   0  12  21        2.21        0.00     26.50 o
   1  12  21       14.99        2.34     33.40 o
   1  -6  22       71.61       64.18     53.23 o
   0  -5  22        2.58        0.00     35.56 o
   1  -5  22        7.92       23.93     40.07 o
   2  -5  22       79.90       71.21     59.72 o
  -1  -4  22        3.31        0.00     41.06 o
   0  -4  22      190.34      431.95     75.85 o
   1  -4  22        7.33       13.88     39.84 o
   2  -4  22       59.39       25.10     43.22 o
   3  -4  22       29.20      110.65     54.67 o
  -1  -3  22       19.67       24.70     37.32 o
   0  -3  22       16.47       23.30     38.13 o
   1  -3  22       39.50        0.00     35.06 o
   2  -3  22        0.18        0.00     34.48 o
   3  -3  22       22.46        0.00     89.22 o
  -2  -2  22       12.24        9.06     38.85 o
  -1  -2  22        0.55        0.00     31.55 o
   0  -2  22      102.05        6.40     30.56 o
   1  -2  22      148.33       58.55     41.69 o
   2  -2  22       34.40       46.74     43.94 o
   3  -2  22       26.46       36.70     33.34 o
  -2  -1  22       22.74       55.44     39.48 o
  -1  -1  22       62.27       48.45     34.61 o
   0  -1  22       20.58       22.94     31.23 o
   1  -1  22        0.11        0.00     29.88 o
   2  -1  22        0.00       41.83     41.42 o
   3  -1  22        0.63        0.00     29.07 o
   4  -1  22       25.88       25.74     22.14 o
  -3   0  22        0.05       17.58     43.45 o
  -2   0  22       29.45       57.74     41.10 o
  -1   0  22      112.23       56.47     35.74 o
   0   0  22        6.74        0.00     25.42 o
   1   0  22      188.37       90.86     41.55 o
   2   0  22        4.06       13.97     39.62 o
   3   0  22        0.18        3.19     25.09 o
   4   0  22       15.34       45.19     42.23 o
  -3   1  22       72.46       80.36     46.65 o
  -2   1  22      106.85       93.21     42.95 o
  -1   1  22      121.47       75.54     40.20 o
   0   1  22        0.14        6.22     30.74 o
   1   1  22       60.54       50.03     39.30 o
   2   1  22       36.76       41.65     31.82 o
   3   1  22        7.99       32.97     24.57 o
   4   1  22        0.14        0.00     21.96 o
  -3   2  22       49.37       34.52     43.45 o
  -2   2  22       66.42       72.52     42.46 o
  -1   2  22       37.03       34.93     34.12 o
   0   2  22        0.00       27.31     30.20 o
   1   2  22       35.56       60.75     42.41 o
   2   2  22      175.13      199.39     56.61 o
   3   2  22       41.35       58.80     25.73 o
   4   2  22      153.43      215.70     49.42 o
  -3   3  22       20.11       66.93     47.95 o
  -2   3  22        4.87        0.00     36.42 o
  -1   3  22       50.60       72.34     42.50 o
   0   3  22        1.86        0.36     31.86 o
   1   3  22        4.64       82.97     36.46 o
   2   3  22        0.33       59.40     39.84 o
   3   3  22        0.00       33.75     34.38 o
   4   3  22       53.35      116.27     32.02 o
  -3   4  22       62.53       88.25     66.70 o
  -2   4  22       37.87       34.12     43.22 o
  -1   4  22        1.13       23.53     35.74 o
   0   4  22        2.08       45.84     32.59 o
   1   4  22       44.50       84.28     43.49 o
   2   4  22       14.71       16.18     42.64 o
   3   4  22      271.24      288.81     63.01 o
   4   4  22        4.31        2.93     37.45 o
  -3   5  22      122.89      214.13     83.88 o
  -2   5  22        1.03        9.87     35.43 o
  -1   5  22       17.66       15.86     40.11 o
   0   5  22       33.99       45.43     40.43 o
   1   5  22       35.74       52.55     37.36 o
   2   5  22       14.75        0.00     31.46 o
   3   5  22       14.81       47.17     55.73 o
   4   5  22        0.02       60.45     33.66 o
  -3   6  22       73.82        0.00     69.50 o
  -2   6  22        0.84       51.52     59.45 o
  -1   6  22        0.08       17.44     34.25 o
   0   6  22        5.50       71.17     41.51 o
   1   6  22        0.36       43.31     36.10 o
   2   6  22       80.98       44.53     37.45 o
   3   6  22      102.72      131.45     34.93 o
   4   6  22       59.90       47.45     32.35 o
  -2   7  22        0.25      136.56     64.59 o
  -1   7  22        0.29        2.16     28.03 o
   0   7  22        9.21       38.22     42.95 o
   1   7  22       60.79       69.68     36.19 o
   2   7  22       20.50       50.12     33.44 o
   3   7  22       20.28       39.11     32.96 o
   4   7  22        6.66        0.00     32.65 o
  -2   8  22       93.10        0.00     27.40 o
  -1   8  22        1.13        0.00     28.26 o
   0   8  22       34.55       94.15     49.04 o
   1   8  22       93.86      183.57     50.07 o
   2   8  22       20.32        3.56     35.02 o
   3   8  22        3.82        0.00     49.58 o
   4   8  22       31.30        0.00     61.97 o
  -1   9  22       16.28       82.43     28.89 o
   0   9  22       14.47       24.16     43.00 o
   1   9  22       18.20       12.30     35.29 o
   2   9  22        8.45       15.73     30.42 o
  -1  10  22       20.48       13.30     27.04 o
   0  10  22        4.71        3.43     37.72 o
   1  10  22        8.69        4.78     30.96 o
   2  10  22       44.83       59.22     36.51 o
   0  11  22       86.06      165.86     52.46 o
   1  11  22        0.62       33.71     35.06 o
   0  -4  23        0.10       27.90     41.65 o
   1  -4  23       22.65       32.72     45.70 o
   2  -4  23       17.35        0.00     44.48 o
  -1  -3  23       10.00        0.00     40.70 o
   0  -3  23       31.72        0.00     34.07 o
   1  -3  23        7.56       12.98     40.97 o
   2  -3  23       27.53        0.00     39.89 o
  -2  -2  23        0.00       36.82     41.96 o
  -1  -2  23        3.90        0.00     34.21 o
   0  -2  23        5.05       41.37     35.65 o
   1  -2  23       40.58       37.77     40.47 o
   2  -2  23        0.46       35.34     38.67 o
   3  -2  23       28.87       28.01     37.73 o
  -2  -1  23      126.69       86.58     47.55 o
  -1  -1  23        0.49       22.85     32.72 o
   0  -1  23       38.78       20.28     35.65 o
   1  -1  23        1.85        0.00     34.25 o
   2  -1  23       86.42       35.88     44.12 o
   3  -1  23        0.53        0.00     55.53 o
  -2   0  23      115.17       66.75     45.79 o
  -1   0  23        0.23       12.12     33.17 o
   0   0  23        0.62       21.45     32.32 o
   1   0  23       15.47       79.01     41.24 o
   2   0  23       35.47       42.19     49.53 o
   3   0  23        1.23        0.00     20.17 o
  -2   1  23      262.22      180.28     56.29 o
  -1   1  23       17.98        4.46     32.68 o
   0   1  23        1.05       10.55     34.61 o
   1   1  23        1.73        7.71     39.12 o
   2   1  23       22.46        4.60     29.70 o
   3   1  23       12.69       13.62     19.59 o
  -2   2  23        0.45       39.93     41.19 o
  -1   2  23       21.67       14.74     32.05 o
   0   2  23        4.21       32.63     35.79 o
   1   2  23        4.37        0.00     32.23 o
   2   2  23        0.05       33.98     36.96 o
   3   2  23       24.77        2.23     20.17 o
   4   2  23        1.50        0.00     21.11 o
  -2   3  23        9.46        0.00     38.72 o
  -1   3  23       53.60       13.52     39.48 o
   0   3  23        4.58        0.00     28.30 o
   1   3  23       13.34        0.00     26.50 o
   2   3  23        5.14       46.20     34.75 o
   3   3  23       14.40        0.00     38.89 o
   4   3  23      130.94      186.11     57.84 o
  -2   4  23       48.45       42.05     42.28 o
  -1   4  23       25.11        0.00     31.46 o
   0   4  23       31.64       14.51     35.43 o
   1   4  23       13.31       30.51     32.63 o
   2   4  23        2.30        0.00     34.39 o
   3   4  23        1.87        9.24     34.16 o
   4   4  23       37.22       47.23     33.34 o
  -2   5  23        5.67       15.01     43.04 o
  -1   5  23        1.46       42.86     43.94 o
   0   5  23       19.93       25.28     31.37 o
   1   5  23        1.26       42.86     38.04 o
   2   5  23       29.24       39.26     38.85 o
   3   5  23        3.25       58.19     43.45 o
   4   5  23       39.41       64.95     31.72 o
  -2   6  23        1.78        0.00     39.39 o
  -1   6  23        1.05        0.00     19.88 o
   0   6  23        0.22       39.93     36.51 o
   1   6  23       15.59       57.92     36.24 o
   2   6  23       36.22        0.00     34.03 o
   3   6  23        5.86        0.00     32.18 o
  -2   7  23       64.78      156.48     79.73 o
  -1   7  23       20.24        0.00     22.81 o
   0   7  23       20.45        1.67     33.44 o
   1   7  23        2.47       24.61     33.08 o
   2   7  23       38.79       67.83     36.87 o
   3   7  23       11.18       12.03     38.63 o
  -1   8  23       21.38        0.00     24.11 o
   0   8  23        0.89       44.75     32.27 o
   1   8  23        2.37        0.00     30.02 o
   2   8  23       55.54       32.72     36.28 o
   3   8  23        6.89       30.51     38.22 o
  -1   9  23       19.86       32.68     29.25 o
   0   9  23       31.44        0.00     25.69 o
   1   9  23       17.07       44.57     35.83 o
   2   9  23        1.56       14.47     31.05 o
   0  10  23       38.02       65.49     41.60 o
   1  10  23        3.51       57.19     37.59 o
   2  10  23       43.80        1.67     29.93 o
   0  -3  24        0.08        0.00     42.64 o
   1  -3  24       20.25        8.16     50.52 o
  -1  -2  24        0.87        2.52     42.10 o
   0  -2  24        2.32       22.81     41.60 o
   1  -2  24        0.08        2.21     40.88 o
   2  -2  24        3.03        0.00     48.23 o
  -1  -1  24        0.60       35.11     42.73 o
   0  -1  24        0.36       28.30     40.56 o
   1  -1  24      110.71       65.58     44.66 o
   2  -1  24        7.13       29.61     47.91 o
  -2   0  24        2.26       37.59     43.40 o
  -1   0  24      181.97      122.14     49.62 o
   0   0  24        1.95       15.68     33.17 o
   1   0  24       32.81       14.24     36.69 o
   2   0  24        1.69       12.21     41.37 o
  -2   1  24        0.89        0.00     42.41 o
  -1   1  24       10.85       16.81     38.58 o
   0   1  24        0.37        0.00     30.60 o
   1   1  24        1.99       17.67     35.74 o
   2   1  24        2.83        6.35     18.43 o
   3   1  24        0.02       59.76     27.85 o
  -2   2  24       10.20        0.00     43.45 o
  -1   2  24       19.30       11.54     38.04 o
   0   2  24        3.25        0.00     33.49 o
   1   2  24       12.54       12.08     35.11 o
   2   2  24        3.77        0.00     19.43 o
   3   2  24       15.68        0.00     27.40 o
  -2   3  24       33.39        0.00     42.86 o
  -1   3  24        0.72       35.11     42.50 o
   0   3  24      116.89       94.24     44.84 o
   1   3  24       12.54       13.07     25.42 o
   2   3  24       13.35       13.25     28.30 o
   3   3  24       23.06        0.00     30.65 o
  -2   4  24       13.56        0.00     44.35 o
  -1   4  24       33.01        8.25     43.40 o
   0   4  24        0.10        9.55     36.96 o
   1   4  24        6.45        0.00     24.38 o
   2   4  24       30.64       23.30     27.81 o
   3   4  24       12.06        0.00     30.02 o
  -1   5  24        1.88        0.00     34.07 o
   0   5  24        6.10        0.14     21.14 o
   1   5  24        0.05        0.00     24.92 o
   2   5  24        9.23       27.04     30.51 o
   3   5  24       40.40        0.00     38.04 o
  -1   6  24       43.47        2.43     26.10 o
   0   6  24        5.99        8.25     21.23 o
   1   6  24      108.85       10.14     30.74 o
   2   6  24       11.08        0.00     26.59 o
   3   6  24       44.76       22.22     37.72 o
  -1   7  24       19.53        4.15     21.72 o
   0   7  24        4.57        0.00     25.92 o
   1   7  24        5.80        0.00     26.68 o
   2   7  24        8.06       39.35     37.32 o
   3   7  24       14.34        0.00     31.82 o
   0   8  24       21.08       36.87     34.48 o
   1   8  24        2.98       31.68     25.78 o
   2   8  24        2.62       50.25     33.98 o
   0   9  24      129.97       11.04     30.96 o
   1   9  24        0.08        0.00     36.73 o
   0  -1  25        3.82       13.93     48.00 o
   1  -1  25        5.31        0.00     48.90 o
   0   0  25      100.86       54.76     48.23 o
   1   0  25        2.35        8.52     43.22 o
  -1   1  25       39.49        0.00     44.17 o
   0   1  25       21.89       30.60     40.56 o
   1   1  25        4.99        6.76     42.82 o
   2   1  25        4.81       19.38     48.90 o
  -1   2  25        6.41        4.96     44.44 o
   0   2  25       23.83       17.22     43.04 o
   1   2  25       21.48        6.31     39.75 o
   2   2  25        4.83       29.93     23.26 o
  -1   3  25        0.83       33.71     45.39 o
   0   3  25        0.00        0.00     38.72 o
   1   3  25        7.89       33.08     19.79 o
   2   3  25        0.00        0.00     21.00 o
  -1   4  25       54.46       32.36     51.43 o
   0   4  25        2.29        2.30     40.79 o
   1   4  25       67.36        0.00     19.56 o
   2   4  25       30.74       11.81     24.88 o
   0   5  25       14.08       16.05     20.33 o
   1   5  25       15.98        7.39     21.00 o
   2   5  25       16.66        0.00     28.48 o
   0   6  25       19.25        0.00     21.77 o
   1   6  25        0.03        0.00     27.45 o
   2   6  25       34.17       19.97     29.12 o
   1   7  25       15.97       35.38     28.94 o
 
